# Supplementary material for: Translational Activation of ATF4 through Mitochondrial Anaplerotic Metabolic Pathways Is Required for DLBCL Growth and Survival
Source: Blood Cancer Discov. 2021 Nov 9;3(1):50–65. doi: 10.1158/2643-3230.BCD-20-0183 (PMC9789686; doi:10.1158/2643-3230.BCD-20-0183)
Supplement: Supplementary Data [file bcd-20-0183_supp1.xlsx]

## Sheet: Explanation
Supplementary Table-1, The tabs show up and down regulated genes identified from DLBCL cell lines (OCI-LY1, Karpas 422 and HBL1) expressing SIRT3 shRNAs. The columns show the results of log-transformed fold changes, p values, and adjusted p values from the comparisons of RNA seq data (shSIRT3-1/shCtr or shSIRT3-2/shCtr).

## Sheet: Down
Down Regulated Genes	logFC_ shSIRT3_1	P_value_ shSIRT3_1	P_adj_ shSIRT3_1	logFC_ shSIRT3_2	P_value_ shSIRT3_2	P_adj_ shSIRT3_2
A2M	-1.29561	0.00511372	0.0289894	-1.24564	0.000817248	0.00533793
AARS	-1.38245	1.55e-18	1.16e-15	-1.41994	3.03e-26	3.52e-23
ABCA6	-2.57932	4.02e-06	8.83e-05	-2.41341	2.49e-08	7.66e-07
ABCD2	-1.31434	0.000748864	0.00636602	-1.13744	0.000414122	0.00303829
ABHD4	-0.929206	2.39e-06	5.74e-05	-0.62473	0.000577313	0.00400673
ACAP1	-0.796685	1.25e-08	6.77e-07	-1.05124	2.38e-09	1.02e-07
ACCSL	-1.93608	0.00107222	0.00842526	-3.9618	6.73e-11	4.4e-09
ACRC	-0.588814	0.00051348	0.00469968	-1.17861	1.12e-12	1.13e-10
ACSM1	-1.32895	0.00711714	0.0373318	-2.78956	4.42e-07	9.58e-06
ACSM3	-1.14131	2.07e-06	5.09e-05	-2.48147	4.22e-22	3.07e-19
ACTN2	-2.1252	3.21e-05	0.00050099	-1.70719	9.41e-05	0.000899327
ACTN3	-2.11244	4.26e-07	1.37e-05	-1.98925	5.72e-08	1.62e-06
ADA	-0.614481	8.85e-05	0.00114645	-0.876721	4.79e-07	1.03e-05
ADM2	-2.51962	1.45e-09	1.07e-07	-3.74929	1.81e-14	2.83e-12
AFAP1L2	-0.881633	0.000105031	0.0013143	-1.09998	1.4e-06	2.51e-05
AGA	-1.18809	6.78e-09	3.93e-07	-1.15831	2.29e-11	1.67e-09
AICDA	-2.10394	5e-07	1.55e-05	-1.11011	0.00844666	0.036067
AIG1	-1.33581	6.09e-06	0.000124777	-1.02889	3.78e-07	8.42e-06
AKNA	-0.616453	7.12e-06	0.000142668	-0.910726	6.17e-10	3.05e-08
ALDH1L2	-1.77931	0.00878333	0.0439261	-2.17379	5.57e-06	8.18e-05
ALDH2	-1.63672	2.66e-08	1.32e-06	-2.19981	1.65e-11	1.25e-09
ALPK1	-0.669687	0.00106135	0.00835352	-1.13109	1.55e-08	5.06e-07
ALPK2	-2.09746	3.27e-09	2.14e-07	-3.27108	2.67e-18	9.68e-16
AMACR	-1.13246	2.13e-06	5.22e-05	-0.828448	1.88e-05	0.000228841
AMT	-1.24996	3.33e-10	2.89e-08	-1.33192	1.58e-09	7.11e-08
ANGPTL6	-0.641538	0.00200925	0.0138277	-1.03165	2.87e-07	6.65e-06
ANK2	-0.918893	0.00083801	0.00693618	-1.96402	5.67e-08	1.6e-06
ANKRA2	-0.585817	5.68e-05	0.000795407	-0.686654	3.3e-06	5.25e-05
ANKRD22	-5.39987	1.11e-06	3.02e-05	-3.1487	0.000360875	0.00273034
ANKRD36BP2	-1.16925	0.000154926	0.00179832	-1.85392	2.91e-09	1.22e-07
ANKRD53	-1.29848	8.93e-05	0.00115383	-0.879052	0.00185092	0.0104224
ANO8	-0.962369	4.03e-09	2.56e-07	-1.046	2.79e-08	8.47e-07
AP3M2	-0.745875	2.44e-08	1.22e-06	-0.765872	1.34e-10	8.06e-09
APLF	-0.88238	7.89e-05	0.00104288	-1.00756	1.5e-06	2.65e-05
APOBEC3F	-0.586294	0.00947679	0.0465039	-0.737879	0.00207573	0.0114688
APOBEC3H	-1.61711	0.000306569	0.00311936	-2.42624	8.52e-10	4.08e-08
APOL6	-1.48821	2.4e-09	1.63e-07	-1.03953	9.08e-06	0.000124656
ARGFX	-1.57383	9.04e-05	0.0011653	-1.83358	4.7e-08	1.35e-06
ARHGAP23	-1.18222	0.00548631	0.0306922	-1.54194	1.2e-06	2.21e-05
ARHGAP26	-0.776204	2.04e-10	1.85e-08	-1.1941	1.18e-11	9.17e-10
ARHGAP40	-1.26647	0.00336429	0.02077	-2.83226	1.21e-19	5.64e-17
ARHGEF17	-0.650175	0.0095665	0.0468452	-1.01187	6.07e-05	0.000620783
ARNT2	-1.40142	0.00291902	0.018601	-1.11857	0.000507131	0.00360575
ASNS	-1.99961	3.69e-16	1.45e-13	-2.5437	1.08e-25	1.2e-22
ASS1	-4.27655	4.92e-09	3.03e-07	-4.3117	3.17e-11	2.26e-09
ASTL	-1.00446	0.00273283	0.0176397	-1.13155	0.000821643	0.00536155
ATAD3C	-0.872439	8.98e-05	0.0011592	-1.67015	7.96e-16	1.7e-13
ATF3	-3.13945	1.11e-15	4.09e-13	-3.46904	2.06e-13	2.42e-11
ATF5	-2.58813	4.11e-15	1.31e-12	-2.52125	3.02e-13	3.4e-11
ATP1A2	-1.90237	0.00205083	0.0140571	-3.09554	1.67e-05	0.000207658
ATP1A3	-0.88891	7.84e-05	0.00103793	-1.07969	2.55e-07	6.04e-06
ATP6V1E2	-1.34159	4.72e-08	2.17e-06	-1.11633	4.85e-07	1.04e-05
BACE2	-0.77384	0.00603349	0.0329524	-1.40295	2.66e-06	4.34e-05
BACH2	-0.601246	5.09e-05	0.000729368	-0.889707	0.000319864	0.00246613
BATF3	-1.26165	0.000816738	0.00680128	-1.67436	2.29e-07	5.49e-06
BBC3	-0.918317	0.000126418	0.00152608	-1.16679	2.88e-08	8.71e-07
BCAT1	-2.06426	1.05e-09	7.99e-08	-1.76925	5.13e-08	1.47e-06
BCL6B	-1.81352	0.000588033	0.0052503	-1.79549	0.000121529	0.00110806
BEND6	-4.208	8.28e-10	6.46e-08	-2.40609	1.72e-05	0.00021295
BEST1	-2.94201	2.13e-05	0.000356628	-3.46477	1.19e-06	2.18e-05
BEX1	-0.91955	0.000109808	0.0013638	-1.57893	1.98e-12	1.92e-10
BEX2	-0.838165	3.8e-06	8.43e-05	-1.53586	6.51e-19	2.61e-16
BIRC7	-1.62004	3.47e-07	1.16e-05	-1.13399	0.00597816	0.0273123
BK250D10.8	-1.2246	3.85e-06	8.51e-05	-1.39824	3.28e-09	1.34e-07
BRSK1	-0.649706	0.000146613	0.00172072	-1.16094	1.71e-10	9.86e-09
BSN-AS2	-0.819137	0.00161646	0.0115497	-0.911027	5.2e-05	0.000544149
BSPRY	-0.77369	0.0010335	0.00817032	-1.08104	8.81e-06	0.000121675
BUD31	-0.62998	6.8e-06	0.000137532	-0.640205	3.25e-07	7.38e-06
C10orf140	-0.66735	0.00261392	0.0170234	-0.767618	0.000479008	0.00343309
C12orf66	-0.685606	1.65e-07	6.19e-06	-0.858156	2.14e-12	2.05e-10
C13orf15	-0.678883	0.00800808	0.0408576	-0.861883	0.00149489	0.00876793
C15orf33	-0.675151	0.00624626	0.0337655	-0.966463	7.96e-07	1.56e-05
C16orf72	-0.690324	1.04e-07	4.18e-06	-0.932934	3.96e-13	4.34e-11
C19orf18	-1.3219	5.76e-07	1.75e-05	-1.52683	1.28e-09	5.88e-08
C19orf38	-0.599432	0.00264032	0.0171713	-1.12004	1.25e-08	4.17e-07
C19orf57	-1.28186	1.3e-05	0.000236977	-0.989862	0.000542674	0.00380494
C19orf77	-1.06217	0.000339311	0.00339019	-1.88786	3.54e-10	1.88e-08
C1orf106	-2.93784	0.00141178	0.0104402	-2.91761	0.00145097	0.00855133
C1orf115	-1.48019	1.49e-08	7.95e-07	-1.78762	1.49e-05	0.00018971
C1orf177	-1.62649	0.00498169	0.0284092	-1.49406	0.00774196	0.0336575
C1orf226	-1.7535	1.77e-06	4.46e-05	-1.22211	0.00117823	0.00722602
C1orf98	-1.14026	0.00160815	0.0115009	-1.38055	1.08e-05	0.000146348
C1R	-2.62273	4.6e-14	1.08e-11	-2.9784	4.29e-18	1.47e-15
C1RL	-1.20366	1.98e-08	1.02e-06	-1.93896	1.26e-26	1.73e-23
C20orf160	-3.03265	1.13e-10	1.11e-08	-4.70439	1.14e-22	9.5e-20
C20orf203	-1.27841	0.00135708	0.0101193	-2.0729	8.17e-10	3.92e-08
C22orf26	-1.50053	8.03e-06	0.000157636	-0.866972	0.00271193	0.0143171
C2orf48	-1.79964	1.13e-07	4.48e-06	-1.4553	5.66e-06	8.28e-05
C3orf18	-0.885894	1.35e-05	0.000243912	-0.687493	0.00443964	0.0214643
C3orf33	-0.800694	5.18e-06	0.000108709	-0.795929	1.23e-06	2.25e-05
C4orf21	-0.693413	3.74e-07	1.23e-05	-0.60108	6.87e-06	9.77e-05
C5	-0.915787	2.24e-05	0.000372469	-1.12956	1.29e-08	4.3e-07
C5orf28	-1.02574	2.47e-08	1.23e-06	-1.2608	3.15e-13	3.52e-11
C6orf123	-4.14878	2.67e-10	2.35e-08	-5.02746	6.25e-29	1.45e-25
C6orf124	-1.30604	0.00108869	0.00852256	-1.43339	0.000688393	0.00463917
C6orf126	-3.29358	0.000894057	0.00731158	-2.45672	0.00945547	0.0394261
C6orf192	-0.964822	1.72e-05	0.000296206	-1.54316	1.97e-11	1.45e-09
C7orf31	-1.00003	3.72e-07	1.23e-05	-0.716911	1.48e-05	0.000189364
C7orf70	-0.639923	1.91e-06	4.74e-05	-0.890319	1.49e-08	4.88e-07
C7orf74	-1.47795	1.25e-13	2.56e-11	-0.912826	2.17e-06	3.62e-05
C8orf31	-1.02133	0.00947381	0.0465039	-0.882987	0.00866218	0.036798
C8orf55	-0.717811	2.35e-05	0.000387283	-0.655766	6.44e-05	0.000652976
C9orf128	-1.39831	0.00583176	0.0321147	-1.90115	0.000234395	0.00190737
C9orf167	-1.09833	1.03e-05	0.000194902	-0.935047	0.0015546	0.00905875
C9orf24	-0.947819	0.000496056	0.00459311	-0.911505	0.000515989	0.00365309
C9orf5	-0.601685	3.77e-11	4.29e-09	-1.076	8.72e-28	1.69e-24
C9orf91	-1.09855	2.99e-12	4.61e-10	-0.804997	8.08e-10	3.9e-08
C9orf93	-1.12356	3.13e-12	4.75e-10	-0.856822	9.34e-09	3.27e-07
CACNA2D4	-0.729327	0.0071189	0.0373318	-1.16855	1.44e-06	2.57e-05
CADPS	-1.60176	0.00101615	0.00806607	-1.88843	0.00496239	0.0235029
CALCB	-1.52084	0.00124568	0.00946622	-1.50478	0.00108144	0.0067414
CALCOCO2	-0.621961	4.27e-07	1.37e-05	-0.793892	4.85e-13	5.2e-11
CALCRL	-1.51418	1.53e-07	5.79e-06	-2.2966	1.76e-17	5.4e-15
CAMSAP3	-0.668003	0.0066646	0.0354906	-0.768164	0.00085902	0.00556484
CARD10	-1.0316	0.00241476	0.0159588	-1.67961	6.4e-05	0.000648713
CARS	-1.16558	1.05e-09	7.99e-08	-1.64381	1.27e-19	5.79e-17
CBR4	-0.696513	1.98e-11	2.46e-09	-0.592852	1.11e-09	5.2e-08
CBS	-0.947389	0.00414462	0.0245197	-1.63725	5.14e-05	0.000538774
CBX3P2	-0.83352	5.08e-05	0.000729007	-0.809632	8.35e-05	0.000814179
CBX4	-1.28067	1.08e-11	1.45e-09	-1.81698	1.03e-14	1.7e-12
CCBE1	-1.17297	0.0101746	0.0490789	-1.55957	0.00117177	0.00720162
CCDC110	-0.953352	0.000245454	0.00259807	-1.66727	2.53e-09	1.08e-07
CCDC114	-1.49784	7.24e-11	7.52e-09	-1.77832	4.38e-13	4.73e-11
CCDC147	-0.980968	0.00814823	0.0414452	-1.57272	2.73e-07	6.37e-06
CCDC149	-3.01817	2.18e-08	1.11e-06	-3.16699	9.57e-07	1.82e-05
CCL22	-1.92787	0.000964738	0.00771889	-2.30782	2.33e-06	3.86e-05
CCNB1IP1	-0.698493	4.33e-07	1.38e-05	-0.880192	1.07e-16	2.77e-14
CCNB3	-1.65831	1.83e-05	0.000313653	-1.89947	2.81e-07	6.52e-06
CCNG2	-0.713434	7.28e-07	2.14e-05	-0.949795	3.61e-08	1.07e-06
CCPG1	-1.48552	4.2e-11	4.7e-09	-1.27455	1.4e-09	6.35e-08
CCT6B	-0.700526	0.00964131	0.0470826	-1.77168	5.2e-07	1.09e-05
CD3D	-0.9727	0.00787686	0.0403741	-1.03839	0.00258688	0.0137789
CD48	-1.22031	1.88e-05	0.000320224	-1.10849	1.24e-11	9.58e-10
CD5	-1.27208	0.000693447	0.00598687	-2.60618	1.18e-08	3.96e-07
CD55	-1.1861	3.57e-16	1.43e-13	-1.00233	3.24e-18	1.16e-15
CDC25C	-0.944617	0.00122658	0.00935018	-0.695406	0.000291394	0.00228265
CDC42EP1	-2.99021	0.000147354	0.0017268	-3.98848	1.95e-06	3.31e-05
CDKN1A	-1.15092	1.25e-05	0.000228321	-1.67944	1.07e-05	0.000145206
CDYL2	-0.749131	0.00794566	0.0406372	-1.54565	3.06e-09	1.27e-07
CEBPB	-2.88999	1.16e-18	9.95e-16	-3.25773	2.44e-22	1.96e-19
CEBPG	-1.43064	7.29e-15	2.17e-12	-1.32767	1.69e-14	2.71e-12
CECR1	-0.960267	1.16e-06	3.15e-05	-0.925249	9.74e-10	4.62e-08
CERCAM	-0.807641	0.00740127	0.0384793	-1.29226	1.52e-05	0.000192849
CGB1	-2.80988	0.000805935	0.00674029	-2.66282	9.4e-05	0.000898626
CHAC1	-4.27332	1.76e-18	1.28e-15	-4.92662	9.48e-21	5.31e-18
CHMP4C	-3.94329	6.01e-24	1.55e-20	-2.31055	1.42e-05	0.000183079
CHRNB4	-2.63325	8.45e-05	0.001104	-1.99479	0.000447709	0.0032367
CHST7	-0.890356	4.33e-05	0.000638916	-0.821699	1.56e-05	0.000196997
CKB	-0.868242	0.00470144	0.0271594	-0.650012	0.000563174	0.00392617
CLCA4	-3.46719	8.44e-05	0.00110309	-3.66165	2.07e-05	0.000247273
CLGN	-1.5852	9.19e-07	2.59e-05	-1.2331	0.000418287	0.00306305
CNTN4	-2.32672	0.00309379	0.019404	-3.69394	5.78e-05	0.000594086
COL14A1	-1.93645	0.00483037	0.0277642	-1.48246	0.00180862	0.0102263
COL21A1	-2.92336	1.01e-10	1e-08	-2.64288	1.78e-09	7.85e-08
COL4A2	-2.46504	6.43e-09	3.77e-07	-5.00213	3.1e-20	1.5e-17
COL9A3	-1.6206	8.09e-15	2.38e-12	-1.92096	1.46e-06	2.6e-05
COLEC11	-0.969067	0.0015013	0.0109321	-1.84226	2.1e-08	6.59e-07
COPZ2	-1.92465	8.51e-05	0.00110843	-1.85146	0.000323756	0.00248591
CPNE4	-3.60006	3.58e-08	1.7e-06	-4.02673	1.13e-09	5.28e-08
CREB3L4	-0.642455	4.68e-05	0.000680833	-0.831104	3.36e-06	5.33e-05
CRNDE	-0.849719	5.19e-07	1.61e-05	-0.91295	4.37e-09	1.72e-07
CSTA	-2.06658	6.95e-05	0.000941612	-3.07659	2.42e-12	2.26e-10
CTAGE1	-1.26122	1.81e-06	4.55e-05	-1.31186	4.3e-08	1.25e-06
CTAGE10P	-1.43337	4.74e-08	2.17e-06	-1.2792	8.5e-07	1.64e-05
CTAGE11P	-1.26275	2.76e-06	6.49e-05	-1.17864	9.72e-07	1.84e-05
CTAGE5	-1.20969	3.46e-13	6.6e-11	-1.20156	2.31e-12	2.19e-10
CTH	-3.08989	2.02e-19	2.05e-16	-3.35887	1.03e-26	1.59e-23
CTNNA2	-3.58836	9.02e-09	5.14e-07	-2.26935	0.00860381	0.0365835
CTPS2	-0.766073	2.53e-08	1.26e-06	-0.71752	9.6e-07	1.82e-05
CTRB2	-1.62748	0.00220554	0.0148462	-1.69869	0.000781961	0.00514739
CXADR	-0.736681	0.000511887	0.00469112	-0.919374	2.05e-05	0.000245739
CXCL11	-3.12314	6.38e-14	1.41e-11	-4.52477	2.34e-34	1.52e-30
CYP2R1	-1.22103	8.3e-07	2.39e-05	-1.52452	7.32e-12	5.89e-10
DCT	-2.0614	0.00107283	0.00842676	-3.23135	4.08e-16	9.11e-14
DDB2	-0.708117	2.86e-05	0.000455514	-1.066	1.35e-09	6.12e-08
DDIT3	-1.37666	1.21e-06	3.25e-05	-2.07636	2.3e-14	3.54e-12
DDIT4	-2.06842	1.64e-13	3.32e-11	-1.97353	6.84e-05	0.000686944
DEPDC4	-1.01256	5.17e-06	0.0001086	-1.1335	9.07e-08	2.44e-06
DEPTOR	-2.1109	5.7e-17	2.41e-14	-2.41624	1.35e-20	7.1e-18
DHRS2	-1.69025	0.00571425	0.0316249	-1.55091	0.000666773	0.00451572
DLG3	-1.3334	6.64e-08	2.86e-06	-0.605741	6.18e-05	0.000628673
DMC1	-1.53583	1.72e-07	6.38e-06	-0.823497	1.04e-08	3.57e-07
DNASE2	-1.24199	2.15e-10	1.94e-08	-1.19533	3e-15	5.62e-13
DOC2GP	-1.41775	0.000653483	0.00571965	-2.27029	1.47e-08	4.82e-07
DOK5	-1.99782	0.00100736	0.00800999	-3.83163	5.19e-09	1.97e-07
DPP4	-2.86601	2.61e-10	2.31e-08	-1.42709	3.28e-05	0.00036697
DPYSL2	-1.03108	2.2e-06	5.33e-05	-0.835227	2.73e-06	4.45e-05
DRAM2	-0.681659	6.12e-07	1.84e-05	-0.988258	3.39e-14	5.02e-12
DUSP13	-0.884882	0.00942796	0.0463818	-0.983026	0.000204646	0.00169497
DYNC1I1	-0.870346	0.00300383	0.0189677	-0.937498	0.00036411	0.00274856
ECI1	-0.598583	4.2e-05	0.000624705	-0.863369	1.92e-07	4.72e-06
EDEM1	-1.60759	3.08e-14	7.53e-12	-1.26022	2.48e-12	2.3e-10
EEF1A2	-1.26132	1.14e-05	0.000211354	-2.23901	2.96e-20	1.5e-17
EFEMP2	-1.08398	0.00437722	0.0256348	-0.94121	0.00487292	0.0231601
EIF1	-0.88839	1.77e-08	9.21e-07	-0.9515	4.09e-10	2.15e-08
EIF2S2	-0.85068	1.49e-12	2.5e-10	-1.45882	4.5e-28	9.52e-25
EIF4EBP1	-1.6575	3.77e-09	2.41e-07	-1.61337	1.43e-13	1.73e-11
EIF4EBP3	-1.33124	1.02e-06	2.81e-05	-1.39683	2.29e-07	5.48e-06
ELFN1	-1.83826	0.00511461	0.0289894	-2.14813	0.00030504	0.00236643
ELL2	-1.17819	4.22e-10	3.54e-08	-1.00352	5.36e-08	1.52e-06
EML5	-1.0505	4.7e-08	2.16e-06	-0.676752	0.00025443	0.00205114
EML6	-0.676995	9.48e-05	0.00121083	-1.34461	9.41e-09	3.28e-07
ENAM	-2.03016	5.73e-13	1.06e-10	-2.19287	9.16e-16	1.9e-13
ENO3	-1.02537	1.21e-08	6.6e-07	-0.718891	5.56e-05	0.000575318
ENPP2	-1.85279	5.67e-05	0.00079348	-1.1572	0.00104768	0.00657809
EPRS	-0.667899	8.37e-08	3.46e-06	-0.654205	9.37e-08	2.51e-06
EPX	-0.911204	0.00372821	0.0225028	-1.827	6.08e-08	1.7e-06
ERC2	-2.0722	0.000223061	0.00240993	-2.38876	2.34e-09	1.01e-07
ERN1	-1.32323	9.51e-07	2.66e-05	-1.17185	8.47e-07	1.64e-05
ESRP1	-5.26994	2.61e-11	3.14e-09	-6.86877	3.25e-15	5.99e-13
ETHE1	-0.81044	2.26e-05	0.000373885	-0.756827	0.000126702	0.00114668
ETV5	-0.938573	4.78e-05	0.000693863	-1.53125	5.63e-07	1.17e-05
EVI2B	-0.777704	6.55e-05	0.000895113	-1.0164	3.23e-06	5.17e-05
EXOSC8	-1.18648	1.82e-14	4.64e-12	-0.991949	3.55e-12	3.19e-10
FAAH2	-1.16924	0.000355111	0.00352041	-1.50466	9.15e-05	0.000878807
FABP6	-1.46106	0.000964779	0.00771889	-2.17639	1.13e-07	2.95e-06
FAM107B	-1.39721	1.67e-07	6.24e-06	-0.922071	1.91e-05	0.000232207
FAM115C	-0.884816	0.00046225	0.00434586	-1.5055	4.29e-08	1.24e-06
FAM117B	-0.919003	2.26e-12	3.59e-10	-0.724282	9.85e-05	0.000933188
FAM166B	-1.04263	0.000540915	0.00489731	-1.52189	2.28e-07	5.46e-06
FAM172BP	-0.929277	0.00596426	0.0326588	-2.47146	2.63e-11	1.9e-09
FAM184A	-0.877308	0.000508705	0.00467301	-0.992866	0.000914124	0.00585803
FAM187B	-2.10859	0.00109268	0.00854238	-2.43576	0.000225468	0.00184169
FAM46C	-0.993141	2.09e-05	0.000351287	-0.669961	0.00105503	0.00660634
FAM53A	-0.61333	0.00654427	0.0349941	-0.954588	2.88e-05	0.000326928
FAM72A	-0.889817	0.000130585	0.00156581	-0.846975	1.05e-06	1.96e-05
FAM72B	-0.878884	0.000348909	0.00347266	-0.766414	1.17e-06	2.16e-05
FAM72D	-1.1072	2.68e-05	0.000432823	-1.03527	6.14e-09	2.27e-07
FAM78A	-0.683619	5.62e-05	0.000788945	-0.779028	0.00019085	0.00160248
FAM84B	-2.79196	2.78e-12	4.33e-10	-3.46764	2.71e-17	7.88e-15
FAS	-0.606343	0.000411447	0.00394643	-0.626484	1.47e-06	2.61e-05
FBP1	-0.830071	0.000306131	0.00311889	-0.729654	0.000858201	0.00556264
FBXO27	-2.21352	9.34e-11	9.4e-09	-1.59551	2.47e-09	1.05e-07
FBXO4	-1.14714	1.57e-08	8.31e-07	-0.839924	1.44e-10	8.54e-09
FBXO40	-1.03087	0.000397281	0.00385187	-1.1052	1.92e-05	0.00023229
FBXO43	-1.32309	1.07e-08	5.92e-07	-0.930563	5.67e-09	2.13e-07
FBXO48	-1.02611	2.52e-09	1.7e-07	-0.985312	1.57e-10	9.1e-09
FCRLB	-0.768414	1.85e-06	4.63e-05	-1.32435	1.46e-09	6.6e-08
FERMT2	-1.43851	0.000336094	0.00336544	-1.62942	4.69e-06	7.07e-05
FFAR3	-2.53652	0.00442724	0.0258687	-4.09996	1.89e-05	0.000229634
FGF21	-2.62109	0.00239426	0.0158549	-3.61143	6.84e-05	0.000686944
FGR	-1.10122	3.63e-07	1.21e-05	-1.62395	2.17e-05	0.000257296
FKBP10	-2.3835	1.76e-05	0.000303331	-1.93276	8.23e-08	2.24e-06
FLJ21408	-0.691845	0.00803182	0.0409427	-1.1138	1.81e-05	0.000221655
FLJ27352	-1.56938	4.82e-06	0.000102398	-1.81379	2.04e-09	8.91e-08
FLJ35024	-2.46535	1.17e-06	3.16e-05	-2.23698	8.65e-05	0.000837164
FLJ35390	-0.628148	0.00223998	0.0150302	-0.923501	1.99e-05	0.000240119
FLJ39051	-1.00878	3.9e-05	0.000590355	-0.611428	0.00333463	0.016965
FLJ40852	-1.24255	0.00111781	0.0086775	-1.97397	2.72e-09	1.15e-07
FLJ41200	-2.48195	9.94e-05	0.00125579	-4.74721	3.33e-09	1.36e-07
FLT1	-2.76999	6.02e-09	3.6e-07	-3.42357	1.54e-10	9.01e-09
FRAS1	-1.85852	0.000359328	0.00354964	-2.33853	2.89e-07	6.7e-06
FSHR	-1.70877	0.00811475	0.041293	-3.11581	5.41e-05	0.000561788
FUT1	-2.42317	0.000208272	0.00228736	-3.46482	7.28e-10	3.56e-08
FXYD1	-1.2013	2.91e-05	0.000461753	-1.71824	2.04e-08	6.46e-07
FXYD4	-3.6756	2.41e-07	8.6e-06	-2.25589	0.000133846	0.00119689
FYN	-0.997035	1.15e-06	3.11e-05	-1.00604	1.25e-05	0.000164633
FZD2	-1.29434	8.97e-07	2.53e-05	-1.02462	9.13e-05	0.000877404
FZD7	-1.12362	1.69e-05	0.000292188	-0.886007	0.00029717	0.00231619
GABRB2	-1.81446	0.000100474	0.00126469	-3.83296	3.64e-16	8.3e-14
GAL3ST4	-0.913486	5.75e-05	0.00080288	-1.37872	2.62e-10	1.42e-08
GALNT3	-0.949606	0.00279736	0.0179665	-2.39068	4.61e-15	8.25e-13
GARS	-1.30377	1.43e-11	1.83e-09	-1.4803	1.63e-14	2.63e-12
GATA3	-1.89778	5.79e-05	0.000806377	-1.13709	0.00344399	0.0174071
GDAP1L1	-5.54097	2.69e-12	4.22e-10	-6.74222	9.57e-16	1.97e-13
GDPD1	-0.765503	0.000290859	0.00298828	-0.939627	2.59e-05	0.000299638
GGPS1	-0.614568	5.21e-07	1.61e-05	-0.703515	3.82e-12	3.35e-10
GGTLC2	-1.51149	0.00230147	0.0153575	-2.11195	0.000503474	0.00358411
GJB6	-2.95214	0.00156003	0.0112537	-3.97312	4.51e-05	0.000481281
GLI2	-2.30292	5.3e-05	0.000753228	-3.74371	4.83e-10	2.49e-08
GLT25D2	-2.64828	0.00108275	0.0084875	-2.98306	1.85e-05	0.000225817
GLYATL1	-1.886	0.000512209	0.00469222	-3.49528	3.35e-07	7.59e-06
GMDS	-0.79648	8.49e-06	0.000165108	-0.74605	3.22e-08	9.63e-07
GNAO1	-2.57295	1.06e-07	4.23e-06	-2.04868	1.1e-15	2.21e-13
GOT1	-1.07941	1.61e-12	2.66e-10	-1.33553	4.39e-19	1.82e-16
GPR174	-1.65633	2.4e-05	0.000394581	-1.62688	1.93e-06	3.29e-05
GPR19	-1.00295	0.00014286	0.00168518	-1.02366	2.65e-05	0.000304813
GPR63	-1.50844	0.000625615	0.00552013	-0.861447	0.00210944	0.0115999
GPRC5C	-3.07834	8.83e-07	2.5e-05	-1.8845	0.000128005	0.00115577
GPT2	-1.57916	6.83e-12	9.62e-10	-2.04056	1.58e-15	3.12e-13
GRB10	-3.5618	3.26e-12	4.92e-10	-3.81059	8.03e-14	1.04e-11
GRIN2B	-1.43914	0.000708486	0.00608732	-1.59661	8.87e-05	0.000855804
GRM1	-1.05322	0.00479213	0.027599	-1.6065	0.000985373	0.00624248
GRPEL2	-1.12429	1.56e-09	1.14e-07	-0.906597	5.19e-09	1.97e-07
GSG2	-1.01434	0.000100568	0.00126469	-0.966676	7.91e-07	1.55e-05
HAR1A	-1.49009	0.00740741	0.0385026	-2.07553	0.000241225	0.00195281
HAX1	-1.06618	9.2e-11	9.3e-09	-1.09454	5.32e-16	1.17e-13
HCAR3	-1.34089	0.00799171	0.0408249	-3.41591	9.6e-21	5.31e-18
HCK	-1.75947	1.14e-05	0.00021009	-2.72983	3.39e-11	2.39e-09
HDAC6	-0.685118	4.42e-09	2.77e-07	-0.707469	2.36e-06	3.9e-05
HEBP1	-1.03148	0.00209505	0.0142468	-0.76348	0.00913649	0.0383782
HEPHL1	-1.02807	0.00662356	0.0353125	-1.28555	0.000365875	0.00275767
HESX1	-1.04818	1.32e-05	0.000238739	-0.729803	0.00411603	0.0200961
HINT2	-0.677632	2.07e-06	5.08e-05	-0.603133	7.16e-05	0.000714891
HLCS	-1.16285	3.65e-09	2.35e-07	-1.13991	6.42e-10	3.16e-08
HMGN5	-0.64258	0.00519416	0.0293402	-0.757742	5.73e-05	0.000589747
HOXA4	-1.00852	2.85e-05	0.000455217	-0.753325	0.00262993	0.0139698
HOXB9	-4.96265	1.46e-39	1.13e-35	-6.51578	1.4e-73	3.26e-69
HRK	-1.55114	1.34e-06	3.54e-05	-1.40745	6.94e-06	9.86e-05
HRSP12	-0.695371	6.74e-08	2.89e-06	-0.697718	5.84e-09	2.19e-07
HSD17B6	-0.712497	7.02e-05	0.000946746	-1.07667	4.36e-10	2.28e-08
HSPA13	-0.625522	2.39e-06	5.74e-05	-0.800463	9.02e-11	5.67e-09
HSPB6	-2.7664	6.06e-10	4.88e-08	-2.70602	1.38e-08	4.54e-07
HSPG2	-2.16885	3.72e-06	8.28e-05	-2.40591	2.32e-06	3.85e-05
HTR3E	-1.60522	0.00305682	0.0192239	-1.74913	0.00195049	0.0108829
IARS	-0.778269	1.46e-08	7.81e-07	-1.08257	1.97e-14	3.05e-12
IDO2	-1.61125	0.000467825	0.00438056	-2.36234	3.99e-12	3.49e-10
IFNB1	-1.69964	0.00110812	0.00862819	-2.28043	4.55e-07	9.83e-06
IFRD1	-1.1601	1.35e-08	7.26e-07	-1.3142	4e-14	5.74e-12
IGIP	-0.833042	1.12e-05	0.00020826	-0.816561	1.41e-05	0.000181698
IGJ	-0.956149	3.26e-06	7.46e-05	-0.698197	5.07e-07	1.07e-05
IL15RA	-0.861941	0.00838024	0.0424305	-1.1736	1.9e-05	0.00023099
IL23A	-0.682434	0.00928343	0.0458356	-1.23474	2.35e-08	7.27e-07
IL2RA	-2.35917	3.28e-11	3.81e-09	-1.89048	7.54e-07	1.5e-05
IMPA2	-1.24563	2.36e-06	5.68e-05	-0.958083	0.000296896	0.00231561
INHBC	-3.17057	1.7e-08	8.88e-07	-3.86583	8.82e-16	1.85e-13
INHBE	-4.09005	1.45e-14	3.88e-12	-4.86387	2.92e-19	1.28e-16
INPP5B	-1.09838	9.34e-23	1.36e-19	-0.597896	5.18e-13	5.5e-11
IQCF4	-1.88778	0.0019204	0.0133202	-3.04236	2.16e-05	0.000256868
IRF2BPL	-0.686931	5.7e-06	0.000118216	-0.586459	0.000163563	0.00141475
ISG20	-0.814291	2.03e-10	1.85e-08	-0.755634	8.57e-08	2.33e-06
ISL2	-0.959855	0.000288601	0.00297033	-1.1384	1.26e-06	2.29e-05
ITGAE	-0.660726	0.00183959	0.0128711	-0.725579	1.59e-05	0.000198961
ITGAL	-1.07498	0.0014761	0.0108127	-2.50557	1.91e-10	1.09e-08
JDP2	-1.99756	1.42e-06	3.71e-05	-1.37654	0.00520524	0.0244045
JHDM1D	-1.36576	6.92e-15	2.12e-12	-0.943936	1.03e-07	2.73e-06
JMY	-0.960962	0.000245377	0.00259807	-1.39096	1.27e-05	0.000167382
JSRP1	-1.76522	4.35e-06	9.43e-05	-1.14977	0.000138027	0.00122767
KATNAL2	-0.756561	9.39e-07	2.63e-05	-0.762261	2.02e-05	0.000242303
KBTBD11	-1.41431	3.95e-05	0.000595666	-1.10246	0.000116311	0.00106887
KCND1	-0.917141	1.06e-07	4.23e-06	-0.773559	0.00040895	0.00300794
KCNE1L	-1.0727	2.18e-05	0.000364653	-1.13107	2.26e-06	3.76e-05
KCNH8	-1.79917	0.000115594	0.00142154	-2.00452	1.7e-09	7.58e-08
KCNMB4	-0.686409	0.000667649	0.00580727	-0.775318	2.15e-06	3.6e-05
KCTD13	-0.799488	1.74e-07	6.44e-06	-0.652088	6.51e-07	1.31e-05
KDM4A	-0.846549	5.93e-12	8.52e-10	-0.63161	5.93e-08	1.67e-06
KDM6B	-0.992305	1.06e-10	1.05e-08	-1.02501	2.4e-06	3.96e-05
KIAA0040	-0.603769	3.6e-06	8.11e-05	-0.918606	3.99e-11	2.75e-09
KIAA0182	-0.948106	3.83e-10	3.27e-08	-1.38803	5.83e-11	3.86e-09
KIAA0240	-0.630408	8.57e-08	3.52e-06	-0.60939	4.49e-08	1.3e-06
KIAA1257	-1.09302	0.000973101	0.0077641	-0.829375	0.00246163	0.0132259
KIAA1324L	-1.08459	8.7e-10	6.77e-08	-0.634689	0.000328124	0.00251364
KIF21B	-2.68895	2.1e-13	4.17e-11	-3.37036	1.61e-26	2.07e-23
KLF9	-0.894464	2.06e-06	5.06e-05	-0.900782	9.55e-09	3.32e-07
KLHDC7B	-1.26891	0.00156688	0.0112926	-1.10329	0.000121146	0.001105
KLHDC9	-1.26532	4.36e-06	9.44e-05	-1.02089	0.000219203	0.0017996
KLHL13	-1.6434	7.44e-05	0.000992822	-1.15756	0.00159538	0.00925233
KLHL29	-0.695224	0.0044445	0.0259439	-0.725202	2.26e-06	3.77e-05
KLHL32	-1.11348	0.000679058	0.0058845	-1.37561	1.38e-06	2.47e-05
KLKB1	-1.13104	0.00738069	0.0384067	-2.69259	4.87e-11	3.29e-09
KRT18	-1.87359	0.00107227	0.00842526	-1.50876	0.00461598	0.0221505
KRT7	-2.31838	0.00771107	0.0397346	-2.37748	0.00527493	0.0246666
LARS	-0.607726	2.87e-08	1.41e-06	-0.585088	2.04e-07	4.97e-06
LAT2	-0.729655	0.00800669	0.0408576	-1.84316	1.54e-17	4.77e-15
LDHC	-1.18899	0.00193421	0.0134036	-1.28061	0.000480149	0.0034402
LEPREL2	-1.13401	0.000561976	0.00505061	-2.08416	2.73e-08	8.29e-07
LHFPL1	-1.1144	0.00992529	0.048099	-1.4432	0.00218883	0.0119685
LINC00263	-0.734422	2.84e-05	0.000454933	-1.08791	1.37e-13	1.66e-11
LINC00471	-1.20063	3.35e-08	1.61e-06	-1.21505	7.13e-09	2.57e-07
LMO4	-1.51334	1.25e-11	1.66e-09	-0.750616	7.74e-06	0.000108903
LOC100128531	-2.30626	0.000992797	0.00791582	-2.77922	0.000407233	0.0029991
LOC100130691	-0.719121	0.00402542	0.0239485	-0.735189	0.000124992	0.00113423
LOC100192378	-3.19672	0.00185688	0.012953	-2.4475	0.0123446	0.0486793
LOC100288181	-1.11051	0.00325188	0.0201994	-1.77418	4.51e-06	6.84e-05
LOC100506023	-0.96136	3.18e-05	0.000497304	-1.12823	3.6e-07	8.08e-06
LOC100506054	-0.757503	1.11e-07	4.39e-06	-0.83726	3.56e-10	1.89e-08
LOC100506207	-1.35761	0.00104071	0.00822175	-0.894569	0.00830244	0.0355622
LOC100506229	-3.88282	0.000412083	0.0039509	-3.09845	0.00140701	0.00833027
LOC100506795	-4.48407	3.11e-14	7.53e-12	-3.29101	6.06e-11	4e-09
LOC100507489	-1.72972	0.000635878	0.0055939	-2.38102	2.13e-07	5.15e-06
LOC100507632	-2.4298	0.000449678	0.00425312	-3.39759	6.64e-06	9.54e-05
LOC113230	-0.62766	0.00315695	0.0197253	-1.37225	8.01e-08	2.19e-06
LOC126536	-3.46766	0.000352631	0.00350371	-3.50191	0.000240598	0.00194909
LOC148189	-0.712861	4.57e-07	1.45e-05	-0.978	4.42e-13	4.76e-11
LOC155060	-0.828386	1.02e-06	2.81e-05	-0.715393	9.43e-05	0.000900677
LOC158376	-2.57688	0.00590956	0.032456	-2.62727	0.00450616	0.0217196
LOC219347	-1.21028	0.000180435	0.00203252	-2.49902	7.14e-14	9.38e-12
LOC253573	-2.92598	1.36e-05	0.00024514	-2.77497	4.98e-06	7.46e-05
LOC283104	-0.693829	4.61e-08	2.13e-06	-0.842088	3.09e-10	1.65e-08
LOC283663	-0.812499	0.00111622	0.00867092	-0.634893	0.00154197	0.00898816
LOC283856	-1.40096	0.00752068	0.0389087	-2.26997	9.05e-05	0.000871041
LOC284408	-1.05974	0.000642706	0.00564736	-1.01149	0.000387983	0.00288567
LOC284648	-1.83289	4.98e-10	4.1e-08	-1.41777	8.06e-07	1.57e-05
LOC285033	-0.597071	0.00289169	0.01845	-0.593783	0.0012305	0.00747171
LOC285547	-2.64027	1.57e-06	4.05e-05	-2.77022	1.3e-13	1.59e-11
LOC285548	-0.938731	5.55e-05	0.000781091	-0.987832	1.02e-06	1.92e-05
LOC339803	-0.857558	4.07e-09	2.58e-07	-0.690142	3.83e-08	1.12e-06
LOC375190	-1.06256	0.000889688	0.00728611	-0.851183	0.00284072	0.0148989
LOC387723	-0.874079	2.22e-05	0.000369871	-1.08151	1.62e-06	2.83e-05
LOC399815	-0.958355	5.04e-05	0.000723558	-0.933892	6.46e-07	1.31e-05
LOC401109	-1.32462	0.00062968	0.00555178	-1.68449	3.88e-06	6.02e-05
LOC643837	-0.631608	0.00130494	0.00982824	-0.631237	0.00165196	0.00952819
LOC644100	-1.95602	0.010075	0.0486689	-3.45154	1.31e-05	0.000171573
LOC645249	-1.15229	0.00316872	0.0197715	-0.937241	0.000443667	0.0032117
LOC645434	-2.93906	5.64e-07	1.72e-05	-1.76058	0.000259444	0.00208434
LOC646508	-3.56703	6.97e-05	0.000944276	-3.69536	2.25e-05	0.000266254
LOC728431	-0.84945	0.00355697	0.0217173	-1.49724	2.36e-05	0.00027709
LOC728723	-1.78484	4.91e-10	4.07e-08	-2.10859	3.1e-14	4.66e-12
LOC729513	-0.774558	7.16e-05	0.000959972	-1.38465	1.09e-12	1.11e-10
LOH12CR1	-0.95207	1.3e-09	9.66e-08	-0.662742	1.52e-05	0.00019296
LONP1	-0.671661	2.12e-07	7.7e-06	-0.786162	1.71e-07	4.24e-06
LOXL2	-0.855868	3.42e-07	1.15e-05	-1.24928	2.5e-11	1.81e-09
LOXL3	-1.63816	1.69e-06	4.3e-05	-1.34892	9.67e-05	0.000918961
LPO	-1.56841	0.00765166	0.0394722	-3.58523	5.7e-07	1.18e-05
LPP	-1.2021	1.23e-18	9.95e-16	-1.03665	3.01e-16	7.13e-14
LRP1	-0.971844	0.000123223	0.00149839	-1.1176	0.000527967	0.0037209
LRP11	-1.06815	0.00133567	0.0100014	-0.947309	0.00114251	0.007046
LRP2	-1.69981	0.000193572	0.00215234	-1.48539	0.00243095	0.0130833
LRRC28	-0.710992	3.96e-07	1.29e-05	-0.99365	1.81e-16	4.49e-14
LRRIQ4	-1.00431	0.00135442	0.0101031	-1.06365	0.000119172	0.00109255
LY75	-0.762833	0.00777375	0.039969	-0.776544	4.72e-06	7.11e-05
MAEL	-1.95214	0.000743198	0.00632712	-1.25096	0.00954454	0.0396794
MAP2K5	-0.690426	3.77e-06	8.39e-05	-0.648052	4.2e-07	9.21e-06
MAP2K6	-1.51594	1.5e-06	3.9e-05	-2.18569	5.53e-19	2.26e-16
MAP6	-1.93321	0.00151462	0.0110046	-3.49058	1.73e-06	2.99e-05
MARCKS	-1.21541	0.00605228	0.033024	-2.28697	1.61e-10	9.29e-09
MARS	-0.840518	1.65e-07	6.19e-06	-1.08935	1.13e-11	8.83e-10
MASP1	-1.99872	0.000114765	0.00141329	-3.21282	0.00033504	0.00255889
MASP2	-2.36473	7.55e-27	2.51e-23	-2.64184	4.1e-33	1.59e-29
MAST1	-0.995609	4.95e-06	0.000104661	-1.12632	2.74e-12	2.52e-10
MATN4	-2.75208	0.000960419	0.00769991	-3.72448	1.68e-05	0.000208277
MBNL2	-0.730816	1.7e-07	6.32e-06	-0.876615	4e-05	0.000434571
MCC	-1.12563	0.00040558	0.00390465	-1.01287	1.31e-08	4.35e-07
MEF2B	-1.44486	1.88e-07	6.93e-06	-2.25578	3.5e-11	2.45e-09
MEIS1	-1.88208	1.92e-09	1.36e-07	-2.09515	1.28e-13	1.57e-11
MFAP5	-1.4403	0.000434787	0.0041311	-1.07347	0.00415054	0.0202466
MFSD4	-0.850126	2.53e-07	9.02e-06	-1.21915	1.31e-14	2.13e-12
MGC23270	-1.46234	3.74e-07	1.23e-05	-1.15503	0.000320752	0.00247018
MIF4GD	-1.31379	2.64e-17	1.25e-14	-0.783614	6.06e-12	4.96e-10
MLLT3	-0.739494	1.07e-08	5.95e-07	-0.882377	5.86e-10	2.91e-08
MMP1	-1.28419	0.000221319	0.00239668	-1.60462	1.14e-06	2.11e-05
MMP14	-0.908344	0.000167412	0.00191457	-1.14339	2.23e-07	5.35e-06
MND1	-1.14975	1.96e-09	1.38e-07	-0.739481	1.4e-05	0.000180901
MNX1	-1.66058	8.43e-08	3.48e-06	-1.56247	2.39e-08	7.39e-07
MOCOS	-2.16887	0.000217837	0.00236854	-3.1759	1.65e-07	4.11e-06
MORN4	-1.04588	0.00208916	0.0142217	-2.09519	4.86e-09	1.87e-07
MPP1	-1.07699	3.79e-05	0.000576024	-0.603541	0.00103975	0.00653708
MPP4	-1.0341	0.00384947	0.0231028	-1.38623	0.00088314	0.00569728
MPP7	-0.828237	0.000818112	0.00681028	-0.855123	0.000388344	0.00288717
MR1	-0.604059	0.000645055	0.00566372	-0.765979	5.27e-06	7.79e-05
MS4A13	-2.98203	0.00174788	0.0123109	-3.07148	0.00148418	0.00871172
MTHFD1L	-0.861509	4.5e-07	1.43e-05	-0.718249	3.23e-06	5.17e-05
MTHFD2	-1.39201	2.94e-13	5.74e-11	-1.57886	1.37e-20	7.1e-18
MYBPC1	-1.11207	0.00519092	0.0293362	-1.3237	0.000219682	0.0018029
MYH6	-3.07119	1.34e-07	5.19e-06	-5.91806	3.46e-15	6.34e-13
MYL2	-1.98762	0.0040738	0.0241693	-2.92404	1.31e-05	0.000171186
MZB1	-0.606696	0.000563734	0.0050642	-0.82182	5.35e-10	2.7e-08
NAALADL1	-0.835701	0.00590057	0.0324322	-2.40522	5.27e-14	7.34e-12
NARS	-0.63851	1.56e-05	0.000275088	-0.633212	4.33e-05	0.000464572
NBR2	-1.07041	2.77e-07	9.66e-06	-1.33159	2.02e-11	1.48e-09
NCAM1	-0.958734	0.00581793	0.0320555	-1.61412	8e-07	1.56e-05
NDUFA4L2	-1.14472	0.000334642	0.00335364	-2.39072	2.07e-12	1.99e-10
NELL1	-1.26325	0.00736153	0.0383241	-1.56111	0.00119712	0.00731481
NEUROD2	-1.09876	0.00189646	0.0131738	-1.65872	0.0001913	0.00160509
NFASC	-1.77318	3.86e-05	0.000585479	-1.39752	0.00064495	0.00439352
NFATC2	-0.823272	2.33e-06	5.61e-05	-1.08078	1.07e-08	3.65e-07
NFATC4	-0.597341	0.00279579	0.0179614	-1.58392	1.03e-17	3.33e-15
NFE2L1	-1.56785	7.92e-14	1.72e-11	-1.52138	1.71e-14	2.71e-12
NFIL3	-0.86731	1.93e-06	4.78e-05	-0.705649	6.9e-06	9.81e-05
NFKB2	-0.624228	0.00078317	0.00659019	-0.661031	1.77e-06	3.05e-05
NHSL1	-1.7665	9.14e-09	5.18e-07	-1.83702	3.88e-06	6.02e-05
NKX2-5	-2.12763	0.00705915	0.0370988	-2.75037	1.03e-05	0.000140054
NKX3-2	-2.01417	4.42e-07	1.41e-05	-1.94066	6.99e-09	2.53e-07
NLGN2	-1.15662	0.00155638	0.0112344	-0.746242	0.00221777	0.0120877
NLRP11	-0.689838	0.00841821	0.042585	-1.34103	6.84e-06	9.75e-05
NLRP13	-2.67207	3.21e-08	1.55e-06	-5.13816	2.11e-21	1.44e-18
NLRP4	-1.0296	0.000642354	0.0056464	-2.21399	1.77e-14	2.78e-12
NLRP6	-2.55167	3.64e-12	5.43e-10	-1.94778	4.57e-05	0.000486643
NOD2	-1.78838	0.00144136	0.0106184	-1.26579	0.000766959	0.00506585
NOS1AP	-2.02942	0.000124814	0.00151378	-1.16202	0.00465032	0.0222698
NOVA2	-1.14259	0.00537217	0.0301698	-0.987127	0.0114141	0.0458417
NR1I2	-0.928847	0.000125486	0.00152035	-0.813181	6.25e-05	0.000635591
NRN1L	-0.855326	0.00252521	0.0165477	-0.695099	0.0103751	0.0424836
NT5M	-1.18392	2.63e-09	1.76e-07	-0.865797	6.34e-07	1.29e-05
NTNG1	-1.80324	0.000398542	0.00385605	-2.21517	3.34e-08	9.94e-07
NUDT8	-0.93803	3.12e-05	0.000488545	-0.776228	3.02e-05	0.000341052
NXPH4	-0.753079	9.9e-05	0.00125257	-1.47678	2.8e-05	0.000319561
ODF1	-1.49714	0.00162306	0.0115862	-2.04271	1.69e-05	0.000209609
ONECUT1	-1.62173	0.0040672	0.0241477	-1.19689	0.00458888	0.0220574
OPLAH	-0.740171	0.00831499	0.0421551	-0.702932	0.00907922	0.038186
OR13J1	-3.26009	0.00114941	0.00887245	-3.34294	0.000732547	0.00488995
OR8S1	-2.93431	0.00778484	0.0400171	-2.9363	0.00685319	0.0305126
OSBPL6	-2.34899	2.86e-05	0.000455514	-2.04048	4.97e-10	2.54e-08
OSCAR	-1.54133	7.68e-05	0.00102001	-2.08621	7.42e-08	2.04e-06
P2RX1	-2.56835	3.13e-07	1.07e-05	-2.93857	4.96e-10	2.54e-08
P2RX4	-0.984985	2.99e-09	1.98e-07	-0.711344	2.3e-05	0.00027125
P2RY4	-1.28281	0.00946262	0.0465031	-1.81195	0.000298473	0.00232401
PABPC1L	-1.00821	1.19e-06	3.19e-05	-1.19926	1.06e-07	2.78e-06
PAG1	-0.967799	2.06e-05	0.00034701	-1.2743	8.19e-10	3.92e-08
PAH	-1.44935	0.00467505	0.0270587	-1.58806	0.000546475	0.00382812
PAK3	-2.87779	2.69e-07	9.43e-06	-4.14256	4.38e-12	3.77e-10
PAQR8	-1.20587	5.7e-09	3.44e-07	-1.1552	1.01e-07	2.68e-06
PCA3	-2.7796	0.000851892	0.00703508	-2.94414	0.000287417	0.00225635
PCK2	-2.39232	9.5e-14	2.01e-11	-2.07536	2.91e-14	4.41e-12
PCSK4	-1.02149	0.000241939	0.0025726	-1.45271	1.43e-08	4.68e-07
PDCD4	-0.728792	5.52e-06	0.000115019	-0.916243	6.68e-08	1.85e-06
PDE4D	-1.05045	0.000134884	0.00160877	-0.769948	0.00881429	0.037274
PDE7B	-1.91065	3.11e-05	0.000488534	-1.30081	7.24e-05	0.000721695
PDIK1L	-0.777743	2.57e-10	2.28e-08	-0.786391	9.9e-12	7.88e-10
PDLIM3	-3.15443	1.76e-09	1.27e-07	-2.91336	9.48e-11	5.91e-09
PELI3	-1.41156	2.8e-08	1.37e-06	-0.6779	0.00108308	0.00674566
PGPEP1	-0.631308	1.66e-05	0.00028801	-0.953459	1.81e-10	1.03e-08
PHGDH	-2.5298	1.44e-14	3.88e-12	-2.36167	4.28e-12	3.7e-10
PHYHD1	-0.78185	1.47e-07	5.61e-06	-0.961738	6.48e-09	2.36e-07
PIP5KL1	-0.893842	0.000692659	0.00598229	-1.98166	1.8e-13	2.14e-11
PIWIL2	-1.87486	4.1e-05	0.000612375	-2.38795	1.91e-07	4.7e-06
PKN1	-1.09316	2.07e-23	4.01e-20	-0.980997	1.94e-17	5.72e-15
PKNOX2	-1.40714	0.000523348	0.00476983	-1.945	2.74e-09	1.16e-07
PLA2G2D	-2.64467	0.00106662	0.0083922	-3.84923	4.3e-06	6.59e-05
PLEK	-0.715294	0.00325636	0.0202218	-1.04896	0.0014585	0.00858861
PLEKHA7	-1.52822	4.17e-06	9.09e-05	-1.90784	3.22e-09	1.32e-07
PLEKHH3	-0.780695	8.96e-05	0.00115789	-0.843538	2.48e-06	4.07e-05
PLK1S1	-0.680252	4.45e-05	0.000653197	-0.667112	1.94e-06	3.3e-05
PLLP	-1.11051	0.00289662	0.0184764	-1.57046	9.08e-06	0.000124656
PLOD2	-5.07123	6.7e-18	4e-15	-5.12656	2.67e-26	3.27e-23
PLTP	-0.839038	0.00112107	0.00869118	-0.692847	1.55e-07	3.9e-06
PMAIP1	-1.02878	1.74e-06	4.4e-05	-1.32731	9.53e-07	1.81e-05
PMS2	-0.763633	4.06e-10	3.43e-08	-0.852514	6.25e-13	6.61e-11
POC1B	-0.643563	1.1e-07	4.36e-06	-0.697248	3e-10	1.61e-08
PPM1M	-1.10684	5.22e-09	3.18e-07	-1.35961	3.36e-10	1.79e-08
PRDM12	-1.35484	0.000137055	0.00162961	-1.28554	0.000123633	0.00112361
PRKAG2	-1.13319	6.35e-08	2.76e-06	-0.944215	6.86e-06	9.77e-05
PRPH	-2.09636	0.00409772	0.0242855	-3.4018	1.4e-10	8.39e-09
PRSS16	-0.770034	0.00102138	0.00809649	-0.688215	0.00727241	0.031987
PRSS27	-1.32088	2.63e-05	0.000425862	-0.884154	0.00330701	0.016856
PRSS8	-1.71485	0.00243237	0.0160478	-2.02389	0.00101105	0.00637733
PRTFDC1	-2.97238	6.11e-05	0.000844524	-1.3933	0.00104065	0.006541
PRX	-0.984862	0.000203031	0.00224005	-0.749809	0.00962978	0.0399594
PSAT1	-2.56329	1.2e-17	6.2e-15	-2.79411	6.66e-25	6.73e-22
PSPH	-1.6819	1.96e-11	2.45e-09	-1.55527	2.37e-12	2.23e-10
PTPN22	-0.606152	1.14e-05	0.000210959	-1.44277	4.26e-19	1.8e-16
PTPRU	-0.891351	0.00504374	0.0286531	-0.870173	0.000426483	0.00310741
PYCR1	-1.30909	0.000491748	0.00456778	-1.65925	3.7e-06	5.76e-05
RAB11FIP4	-0.741557	2.76e-08	1.36e-06	-0.957715	5.58e-12	4.63e-10
RAB30	-0.607633	4.07e-05	0.000609842	-1.12407	4.28e-21	2.69e-18
RAB33A	-1.4529	2.65e-07	9.32e-06	-1.31312	3.61e-09	1.45e-07
RAB39B	-2.95528	8.03e-35	4.67e-31	-1.51281	7.03e-15	1.19e-12
RAD9B	-1.1679	1.31e-05	0.000238041	-1.08974	6.05e-05	0.000619228
RANBP3L	-1.11835	0.00367329	0.0222696	-1.48717	3.4e-05	0.000376863
RASA4	-0.991606	0.00572255	0.0316483	-1.26191	3.66e-05	0.000400984
RASGRP3	-0.693437	3.64e-09	2.34e-07	-0.838489	1.19e-13	1.47e-11
RASIP1	-1.16292	0.00157039	0.0113105	-0.844347	0.0072031	0.0317483
RASSF6	-0.884787	0.000495984	0.00459311	-1.00578	0.000196955	0.00164427
RBM11	-0.895999	0.000526532	0.00479321	-0.852329	5.27e-05	0.000551179
RBP2	-2.03952	0.00124801	0.00947311	-1.6207	0.00265989	0.0140999
RBPJL	-2.62195	0.00111106	0.00863954	-4.14404	6.36e-06	9.19e-05
RCAN1	-0.966113	8.39e-06	0.00016343	-1.02154	4.41e-07	9.58e-06
RCN1	-1.00832	0.00236631	0.0156966	-1.01979	0.000807957	0.00528708
RDM1	-0.911623	4.4e-06	9.5e-05	-0.776527	4.92e-06	7.38e-05
RECK	-0.742546	1.41e-05	0.000251368	-0.690443	0.000156557	0.00136327
REEP6	-0.869135	0.00246066	0.0161977	-0.741284	0.00698249	0.0309637
RELB	-0.80022	0.000168591	0.00192427	-0.772296	1.31e-05	0.000171472
REM1	-2.52862	0.000656865	0.00573708	-2.27204	0.000846927	0.00550645
RFX3	-0.69919	1.83e-05	0.000313653	-0.587093	0.000261882	0.00209885
RGMB	-0.805358	0.000441094	0.00418077	-1.12483	2.05e-06	3.45e-05
RGS16	-1.64686	1.07e-13	2.22e-11	-1.63934	4.32e-09	1.7e-07
RGS3	-0.782265	0.000396148	0.00384409	-2.15683	2.39e-09	1.03e-07
RGSL1	-1.68756	0.000156923	0.00181696	-1.59383	3.25e-05	0.000363266
RHBDD1	-0.88762	4.18e-17	1.8e-14	-0.992431	1.1e-20	5.94e-18
RHOD	-3.78037	8.81e-09	5.03e-07	-2.48259	2.14e-06	3.58e-05
RIMS3	-1.25462	0.000225104	0.00242412	-2.61238	3.87e-09	1.54e-07
RIN1	-1.21861	3.53e-05	0.000542629	-1.59467	1.01e-08	3.48e-07
RLBP1	-1.3936	0.00788371	0.0404003	-2.20383	1.21e-05	0.000160691
RNF125	-1.57893	3.71e-08	1.76e-06	-1.14533	0.000182732	0.00154548
RNF157	-3.27352	4.48e-10	3.74e-08	-3.48319	5.56e-14	7.64e-12
RNF187	-1.27748	1.73e-09	1.25e-07	-1.5361	1.14e-13	1.42e-11
RNF208	-0.626434	0.00409615	0.0242824	-0.773206	0.000673765	0.00455379
ROBO3	-1.17691	0.000107619	0.00134451	-1.3569	4.6e-12	3.94e-10
ROCK1P1	-2.85076	4.59e-11	5.04e-09	-3.32222	1.24e-12	1.24e-10
RPGR	-0.814147	6.48e-09	3.78e-07	-0.624643	8.05e-08	2.2e-06
RPS10P7	-0.747226	0.00018252	0.00204906	-1.16867	1.18e-09	5.49e-08
RSPH3	-0.909566	7.98e-08	3.32e-06	-0.761962	4.74e-06	7.14e-05
RTBDN	-1.13896	0.00190144	0.0132044	-1.42646	8.58e-07	1.66e-05
RTN2	-0.73098	0.000131586	0.00157457	-0.737758	1.17e-05	0.000155687
RUFY4	-1.58182	4.02e-05	0.000604739	-2.59052	5.74e-07	1.19e-05
RUNX2	-1.4658	0.000134811	0.00160877	-1.50065	5.61e-05	0.000579348
S100A4	-1.41319	1.5e-05	0.000266253	-0.692057	0.00748801	0.0327556
S100Z	-0.663493	0.000855857	0.00705778	-1.28075	1.81e-05	0.000221527
SAMD12-AS1	-1.19333	0.000173628	0.00197016	-1.1237	6.71e-05	0.00067602
SAMD13	-0.810513	0.000375365	0.00367898	-1.76525	8.83e-07	1.7e-05
SAMSN1	-0.845673	0.000565594	0.00507332	-0.837625	0.000375023	0.00281447
SARS	-1.20118	1.06e-11	1.42e-09	-1.48795	1.53e-17	4.77e-15
SEC31B	-0.596274	0.00138851	0.0103173	-0.773112	5.97e-08	1.68e-06
SEL1L	-0.967873	5.44e-09	3.31e-07	-0.728972	4.99e-07	1.06e-05
SELL	-1.29544	0.00115694	0.0089245	-2.0596	3.01e-06	4.85e-05
SEMA4A	-0.682891	9.37e-05	0.00120048	-1.4432	8.02e-14	1.04e-11
SERPINA9	1.83953	0.000534221	0.00484424	-1.01619	0.000958734	0.00609698
SESN2	-2.7722	2.62e-15	8.83e-13	-2.70393	4.51e-18	1.5e-15
SH2B3	-0.759368	2.85e-05	0.000455217	-1.02094	1.69e-08	5.48e-07
SH2D3C	-1.20251	6.46e-09	3.78e-07	-1.94047	3.05e-20	1.5e-17
SH3BP2	-1.2982	2.73e-05	0.000439152	-1.3853	1.61e-05	0.000201157
SHMT2	-1.42039	5.99e-14	1.35e-11	-1.30109	3.75e-16	8.45e-14
SIRT3	-2.44671	2.16e-45	5.01e-41	-1.36865	4.78e-15	8.48e-13
SLAIN1	-0.767532	1.03e-06	2.83e-05	-0.955809	4.46e-09	1.75e-07
SLC12A3	-0.82168	0.00982825	0.047802	-1.41813	2.02e-06	3.41e-05
SLC12A8	-2.30707	3.07e-08	1.5e-06	-2.04247	1.19e-07	3.08e-06
SLC1A5	-1.48737	6.09e-11	6.51e-09	-1.2221	1.39e-08	4.59e-07
SLC22A18	-1.04697	9.64e-05	0.00122353	-0.962442	0.000971467	0.00616952
SLC25A30	-0.800976	1.64e-06	4.2e-05	-0.743618	2.75e-07	6.42e-06
SLC30A3	-1.49934	0.000398008	0.0038557	-0.879833	0.00334305	0.016996
SLC30A4	-1.32665	0.000129145	0.00155255	-0.913103	0.00369358	0.0184283
SLC35E4	-1.02337	2.85e-05	0.000455217	-0.74553	0.000914357	0.00585803
SLC38A2	-1.26438	5.3e-14	1.22e-11	-0.876205	1.62e-06	2.83e-05
SLC39A9	-0.998882	3.28e-10	2.86e-08	-0.907227	3.26e-09	1.34e-07
SLC3A2	-1.35259	4.51e-11	4.99e-09	-1.03449	1.17e-07	3.04e-06
SLC43A1	-2.16681	3.12e-15	1.02e-12	-2.24724	5.09e-14	7.17e-12
SLC4A5	-1.67023	3.58e-19	3.33e-16	-1.60952	5.63e-21	3.35e-18
SLC6A9	-4.01584	5.58e-21	6.83e-18	-4.53485	1.4e-27	2.5e-24
SLC7A1	-1.31541	1.42e-12	2.4e-10	-0.897373	1.64e-07	4.1e-06
SLC7A11	-2.92724	9.79e-18	5.17e-15	-2.06696	1.03e-07	2.73e-06
SLC7A5	-1.6352	1.1e-11	1.46e-09	-0.973848	6.83e-05	0.00068629
SLC7A7	-0.960683	2.18e-06	5.31e-05	-1.55192	1.83e-17	5.52e-15
SLC8A3	-3.43894	4.22e-07	1.36e-05	-1.46226	0.00124318	0.00753685
SMOX	-2.89604	0.002521	0.0165294	-3.62123	0.000115025	0.0010583
SMTNL1	-1.31589	0.000157561	0.00182163	-2.04297	3.69e-12	3.29e-10
SNORA47	-0.888239	0.00747231	0.0387793	-1.21721	0.000232284	0.00189296
SNPH	-1.28528	0.00284093	0.018176	-1.85136	8.78e-06	0.000121407
SNTB1	-3.27554	1.13e-07	4.48e-06	-2.94349	2.18e-10	1.21e-08
SOAT2	-1.0282	0.00816997	0.0415195	-0.963162	0.0117703	0.0469364
SOCS7	-0.799477	2.21e-08	1.12e-06	-0.72669	1.02e-08	3.52e-07
SORBS1	-0.775757	0.0102586	0.0494019	-0.768058	0.0108148	0.0439742
SPATA7	-0.705718	0.000396671	0.00384756	-1.01121	9.56e-08	2.56e-06
SPDYE3	-0.601453	0.000175149	0.00198355	-0.641526	2.21e-05	0.000261381
SPECC1	-1.50125	5.73e-05	0.000800647	-0.844087	0.000552997	0.00386218
SPNS3	-4.53238	1.57e-12	2.62e-10	-5.43008	1.02e-18	3.87e-16
SPRY1	-0.832188	0.00250328	0.0164318	-0.696601	0.00652288	0.0293909
SPTBN4	-0.793881	0.00109688	0.00856366	-0.846764	0.00295149	0.0153827
SRD5A1	-0.654521	4.11e-05	0.000613371	-0.817466	6.88e-07	1.38e-05
ST6GAL2	-1.8382	0.000106047	0.00132631	-1.5988	0.000169741	0.00145556
ST8SIA4	-1.13798	1.87e-10	1.71e-08	-0.601397	0.000662587	0.00449338
STAMBPL1	-0.606643	1.13e-08	6.2e-07	-0.995215	2.58e-16	6.19e-14
STEAP1	-2.74213	4.46e-06	9.6e-05	-1.95648	3.88e-06	6.02e-05
STX11	-1.01763	0.0044733	0.0260597	-0.87774	9.9e-05	0.000936936
SYNE1	-0.71794	1.08e-05	0.00020256	-0.885405	2.17e-08	6.77e-07
SYNGR3	-0.895056	0.00207507	0.0141468	-1.2443	4.85e-05	0.000512223
SYNGR4	-2.16558	9.83e-06	0.000187182	-1.92497	0.00110292	0.00684542
SYNPO2	-0.947991	0.00394395	0.0235543	-1.01508	0.00137219	0.00815319
SYTL1	-2.29746	1.65e-14	4.27e-12	-3.61635	8.32e-17	2.25e-14
TAC4	-1.02601	0.000756133	0.00641141	-1.49579	9.52e-06	0.000130031
TAGAP	-0.616811	0.00104147	0.00822491	-0.925409	5.33e-09	2.02e-07
TAPT1	-0.80565	2.76e-06	6.49e-05	-0.651718	0.000166931	0.00143693
TARDBP	-1.02309	7.21e-23	1.2e-19	-0.861649	1.52e-18	5.61e-16
TARS	-1.2675	1.4e-12	2.39e-10	-1.29953	1.36e-12	1.35e-10
TAS2R5	-1.11726	5.8e-05	0.000806625	-1.14947	1.45e-05	0.000185917
TBC1D16	-3.316	8.78e-14	1.87e-11	-2.72816	1.61e-10	9.28e-09
TBC1D8	-1.41824	4.53e-05	0.000663846	-2.54332	1.6e-10	9.28e-09
TBL1X	-1.33503	2.6e-11	3.14e-09	-1.05657	0.000216028	0.0017773
TBX4	-1.48066	0.00124747	0.00947212	-1.26857	0.0103719	0.0424779
TBX6	-1.07073	4.98e-07	1.55e-05	-0.777842	0.000126504	0.00114578
TCEA1	-1.03711	6.91e-11	7.24e-09	-1.09532	4.22e-13	4.61e-11
TCEAL7	-1.80398	0.00192643	0.0133541	-1.9134	0.00382146	0.0189686
TCP11L2	-0.630376	0.00211624	0.0143657	-1.23628	1.23e-06	2.26e-05
TCTN1	-0.774466	0.000423655	0.00404018	-0.790341	7.34e-07	1.46e-05
TDRD10	-3.73597	2.03e-09	1.42e-07	-2.89808	1.4e-08	4.6e-07
TEX9	-0.967854	0.00206333	0.0141054	-0.76753	1.57e-05	0.000197213
TFAP2A	-0.971404	2.52e-05	0.000412085	-0.954053	3.64e-06	5.71e-05
TFF1	-3.82137	2.95e-06	6.87e-05	-5.36549	4.38e-10	2.29e-08
TGFB3	-0.932216	1.95e-06	4.84e-05	-0.879519	5.19e-06	7.69e-05
TGM2	-1.83663	0.00161631	0.0115497	-1.5214	8.44e-05	0.000821457
THAP10	-1.01078	0.0103093	0.0495521	-1.18486	0.000291685	0.00228339
THEM5	-1.12916	0.000440974	0.00418077	-0.902306	0.00163659	0.00946187
TIFA	-0.960429	1.46e-09	1.07e-07	-1.10013	4.37e-13	4.73e-11
TIGIT	-0.917964	0.00485435	0.0278551	-1.85193	1.11e-09	5.2e-08
TLR7	-1.09034	0.00676622	0.035933	-1.36571	1.29e-06	2.34e-05
TM6SF1	-2.13107	7.47e-06	0.000149231	-1.74011	0.000682355	0.00460382
TMCC3	-1.67768	2.1e-08	1.07e-06	-2.09683	1.35e-07	3.44e-06
TMEM109	-0.800696	4.49e-09	2.8e-07	-0.630233	6.28e-08	1.74e-06
TMEM154	-1.31656	0.000116816	0.00143387	-1.30402	1.38e-05	0.000177909
TMEM156	-1.04797	1.58e-06	4.06e-05	-1.28594	4.92e-10	2.53e-08
TMEM232	-0.819781	0.0065089	0.034845	-1.40463	1.15e-07	3e-06
TMEM27	-1.57358	0.000129026	0.00155191	-1.01586	0.00555435	0.025717
TMEM40	-1.24057	0.000937829	0.00756051	-1.69013	2.62e-05	0.000302692
TMEM56	-1.04103	0.00341691	0.021039	-1.56274	2.17e-07	5.23e-06
TMEM88	-1.1275	5.61e-06	0.000116664	-0.914871	0.00421514	0.0204896
TNC	-4.22723	1.14e-15	4.14e-13	-4.01055	4.12e-11	2.84e-09
TNFAIP6	-2.1442	1.18e-07	4.64e-06	-1.1082	0.00123616	0.0075002
TNFRSF17	-1.56667	1.45e-05	0.00025842	-1.37861	2.21e-08	6.87e-07
TNFRSF9	-3.61478	2.13e-09	1.47e-07	-3.23777	3.68e-09	1.48e-07
TNFSF14	-1.33896	0.0058102	0.0320263	-1.01908	0.00090565	0.00581828
TNFSF8	-0.935533	2.74e-06	6.46e-05	-0.81889	2.62e-05	0.000302915
TNIK	-1.2189	0.0061131	0.0332934	-1.02797	0.000958036	0.00609421
TNKS1BP1	-0.749394	2.27e-06	5.49e-05	-1.17819	1.26e-15	2.51e-13
TNNC1	-2.0241	2.03e-12	3.29e-10	-2.1241	1e-10	6.2e-09
TNNI2	-1.0754	0.00280753	0.0180119	-1.102	0.00121367	0.00739072
TNNI3	-1.39995	0.00693722	0.036607	-2.10611	0.000545481	0.00382231
TNRC18	-0.915123	5.51e-08	2.47e-06	-0.694347	5.97e-07	1.23e-05
TOB2P1	-0.769261	0.00181994	0.0127559	-0.753175	0.00557302	0.0257857
TOX2	-0.780918	0.00133232	0.00998597	-0.796439	8.72e-05	0.000842419
TP53I11	-0.85096	0.001506	0.0109592	-0.606606	0.00163825	0.00946791
TRAF1	-0.598088	2.57e-05	0.000418656	-1.0846	9.89e-13	1.03e-10
TRAF3IP2	-0.704322	1.49e-05	0.000265612	-0.827481	5.57e-07	1.16e-05
TREML2	-1.86299	4.33e-05	0.000638963	-3.3527	4.74e-12	4.04e-10
TRIB3	-1.93555	3.23e-13	6.25e-11	-2.31928	3.91e-18	1.38e-15
TRIM2	-1.42078	0.00149217	0.0109063	-0.858805	0.00430852	0.0208999
TRPV6	-2.57916	0.000248297	0.00261928	-2.75372	9.52e-05	0.000906585
TSC22D3	-2.32488	2.34e-15	8.01e-13	-1.46072	1.91e-07	4.71e-06
TSEN15	-1.22941	5.88e-13	1.08e-10	-1.63201	1.07e-22	9.5e-20
TSPAN18	-1.16458	0.000281077	0.00290317	-1.28367	8.05e-07	1.57e-05
TSPAN33	-0.637819	0.000587816	0.0052503	-1.0817	9.46e-09	3.3e-07
TSPO	-1.00947	0.00126407	0.00956385	-0.723002	0.00653813	0.0294452
TSPYL6	-2.30336	1.26e-06	3.35e-05	-3.47951	1.73e-10	9.96e-09
TTC22	-2.2223	0.000505962	0.00465156	-4.41587	8.28e-13	8.68e-11
TTC25	-0.726916	0.00457037	0.0265321	-1.18187	2.62e-05	0.000302684
TUBE1	-1.4445	1.93e-11	2.43e-09	-1.78104	3.05e-19	1.31e-16
UGT3A2	-2.68148	2.66e-05	0.000429921	-2.4646	4.86e-05	0.00051324
ULBP1	-3.28091	7.01e-18	4.08e-15	-3.34963	4.25e-20	2.02e-17
ULK1	-0.957124	4.38e-09	2.75e-07	-0.801668	1.24e-05	0.000164209
UNC5B	-2.48227	0.0010928	0.00854238	-4.01496	3.32e-06	5.28e-05
USHBP1	-1.0687	0.000142571	0.00168348	-0.974247	0.000178221	0.00151283
USP13	-1.07129	1.7e-21	2.33e-18	-0.904898	9.58e-19	3.71e-16
USP2	-0.59308	0.00474549	0.0274032	-0.65497	6.74e-05	0.000678121
VASH2	-0.734623	0.0100492	0.0485647	-0.802273	0.0127128	0.0498771
VEGFA	-2.06047	1.1e-12	1.92e-10	-1.5801	0.000361719	0.00273584
VLDLR	-2.45374	3.24e-11	3.79e-09	-1.41239	0.000130336	0.00117136
VSIG10L	-0.667408	0.00404165	0.0240205	-1.08808	7.01e-09	2.54e-07
WARS	-2.13125	8.48e-12	1.17e-09	-2.53626	8.81e-17	2.36e-14
WDSUB1	-0.686653	0.00631596	0.0340868	-0.838277	0.00488586	0.0231971
WISP3	-0.958284	0.00186558	0.0129943	-1.2867	0.000139652	0.00124022
WNK4	-0.664553	0.00512641	0.0290422	-0.855364	0.00348059	0.0175616
WNT10A	-0.947142	5.44e-05	0.000768537	-1.18918	0.00203018	0.0112653
WNT5A	-1.29313	4.04e-06	8.87e-05	-1.52668	1.64e-07	4.11e-06
XBP1	-0.797373	2.67e-05	0.000432339	-1.04268	7.48e-07	1.49e-05
XKRX	-1.50219	0.00306259	0.0192446	-3.25642	5e-09	1.92e-07
XPOT	-1.15332	2.74e-11	3.25e-09	-1.1862	1.04e-10	6.4e-09
XRCC6BP1	-1.0108	2.07e-09	1.44e-07	-0.988971	2.88e-12	2.63e-10
YARS	-1.10125	6.34e-13	1.14e-10	-1.37008	4.37e-18	1.47e-15
YEATS4	-0.866548	7.75e-08	3.24e-06	-0.625507	2.13e-06	3.57e-05
ZBED3	-1.60485	9.1e-09	5.17e-07	-1.44866	1.39e-09	6.33e-08
ZBTB8A	-0.846318	0.00138224	0.0102805	-0.653568	0.0035855	0.0179809
ZC3H6	-1.06843	1.85e-06	4.63e-05	-1.5185	3.77e-12	3.33e-10
ZCCHC8	-0.830577	2.73e-08	1.35e-06	-0.850319	6.22e-09	2.28e-07
ZDHHC19	-1.99236	0.00298016	0.018864	-2.03944	0.0008159	0.00533305
ZFAND1	-0.588754	6.94e-08	2.96e-06	-0.814921	5.04e-14	7.14e-12
ZFP90	-0.769133	8.56e-08	3.52e-06	-0.959877	1.73e-11	1.3e-09
ZNF25	-1.26851	9.82e-10	7.56e-08	-0.904101	1.88e-05	0.000229383
ZNF253	-0.899341	1.32e-07	5.11e-06	-0.648318	2.39e-05	0.000279835
ZNF275	-1.02912	9.36e-07	2.63e-05	-0.611594	0.00176617	0.0100338
ZNF30	-0.855148	0.000101442	0.00127351	-0.722765	0.000133493	0.0011942
ZNF345	-1.43978	9.71e-12	1.31e-09	-1.10762	1e-06	1.89e-05
ZNF350	-1.10878	8.7e-07	2.47e-05	-0.704878	0.00334033	0.0169866
ZNF391	-1.20769	1.32e-09	9.8e-08	-0.999399	3.65e-07	8.18e-06
ZNF43	-1.00235	1.77e-10	1.64e-08	-0.685256	3.85e-08	1.13e-06
ZNF501	-0.920721	0.0024134	0.0159544	-1.10067	1.38e-06	2.48e-05
ZNF516	-0.601682	2.2e-08	1.11e-06	-0.744603	6.5e-10	3.2e-08
ZNF518B	-0.875408	1.11e-13	2.29e-11	-0.627353	2.02e-10	1.14e-08
ZNF536	-2.17279	6.09e-08	2.68e-06	-2.13889	4.55e-09	1.78e-07
ZNF563	-1.00789	8.12e-07	2.35e-05	-1.33364	1.43e-07	3.63e-06
ZNF575	-0.8146	0.000460644	0.00433317	-0.78011	0.00242576	0.0130614
ZNF626	-0.931283	0.000291375	0.00299093	-0.985726	5.64e-06	8.26e-05
ZNF643	-1.89215	8.72e-18	4.72e-15	-1.6998	4.4e-22	3.1e-19
ZNF674	-0.910981	4.76e-05	0.000690307	-1.2008	1.08e-08	3.67e-07
ZNF681	-0.929675	3.93e-06	8.67e-05	-0.630723	1.86e-05	0.000227356
ZNF702P	-1.48765	3.88e-06	8.58e-05	-1.53046	5.56e-08	1.58e-06
ZNF772	-0.825415	3.58e-05	0.000550094	-0.714842	1.25e-05	0.000164633
ZNF815	-0.669566	0.00331272	0.0205006	-0.716403	0.00491506	0.0233099
ZXDB	-0.621	3.78e-07	1.24e-05	-0.593408	4.02e-07	8.85e-06

## Sheet: Up
Up Regulated Genes	logFC_ shSIRT3_1	P_value_ shSIRT3_1	P_adj_ shSIRT3_1	logFC_ shSIRT3_2	P_value_ shSIRT3_2	P_adj_ shSIRT3_2
ABHD11	0.898606	1.75e-06	4.41e-05	0.708442	5.74e-06	8.38e-05
ABLIM2	1.16403	0.00939989	0.0462828	1.21219	4.72e-05	0.000499604
ACP2	0.628917	4.66e-08	2.15e-06	0.649793	3.01e-09	1.26e-07
ADARB1	1.38905	0.000787284	0.00662241	1.41416	0.00539427	0.0251487
AMDHD2	0.65193	1.56e-06	4.03e-05	0.784406	1.95e-10	1.1e-08
AQPEP	0.877886	0.00353723	0.0216366	0.726485	0.00216103	0.0118436
ARPC3	0.865782	2.73e-11	3.25e-09	0.954881	6.22e-14	8.3e-12
ARPP21	1.19971	1.25e-05	0.000228321	1.78339	6.66e-08	1.85e-06
ATP6V0D1	0.600592	1.84e-06	4.62e-05	0.811845	1.03e-15	2.07e-13
C10orf10	3.24874	2.31e-11	2.83e-09	2.54777	0.000344391	0.00261313
C10orf111	1.77095	1.84e-05	0.00031478	1.20143	0.00308129	0.0158839
C10orf128	2.83201	7.1e-05	0.000955206	2.18966	4.55e-06	6.89e-05
C12orf61	1.0148	0.000168061	0.00192011	0.689622	0.00222275	0.0121113
C14orf128	1.07775	0.00268733	0.0174186	0.780881	0.000527666	0.0037199
C19orf29-AS1	0.922083	0.000251775	0.00264996	0.814954	0.000480524	0.00344183
C1orf182	0.997925	4.95e-06	0.000104661	0.700717	8.53e-05	0.000827298
C1orf194	4.69871	2.44e-24	7.08e-21	3.22156	1.67e-19	7.48e-17
C1orf220	1.23337	4.24e-18	2.82e-15	0.647932	4.85e-07	1.04e-05
C1orf85	0.988203	2.97e-09	1.97e-07	0.694685	1.14e-07	2.98e-06
C1orf95	2.30986	0.000198777	0.00220214	1.74176	0.00122247	0.00743262
C21orf96	1.4355	1.68e-06	4.28e-05	1.13037	9.17e-05	0.000881051
C22orf24	1.26519	0.000109696	0.00136313	1.26883	4.35e-06	6.65e-05
C3orf32	1.26159	0.00837095	0.0423927	1.42131	0.00358094	0.0179627
C8orf51	1.02872	0.00555807	0.0309967	0.968191	0.00265819	0.0140941
C9orf86	0.846263	1.38e-14	3.77e-12	1.08446	3.71e-21	2.4e-18
CACNA1B	1.35776	0.000488708	0.00454499	1.13355	0.00385878	0.0191009
CALR	0.902582	1.03e-07	4.14e-06	1.02385	1.62e-07	4.05e-06
CARD6	0.981555	1.19e-07	4.64e-06	0.969155	1.46e-05	0.000187753
CC2D1B	0.725562	1.51e-11	1.93e-09	0.642623	5.97e-10	2.96e-08
CCNYL1	0.904477	8.48e-14	1.83e-11	1.03936	1.32e-11	1.01e-09
CD3EAP	0.919014	2.69e-06	6.36e-05	1.04391	3.62e-12	3.24e-10
CDH23	1.73833	1.3e-06	3.43e-05	1.5599	8.16e-09	2.9e-07
CDHR1	3.37918	1.24e-05	0.000227738	1.78557	2.17e-06	3.62e-05
CECR6	1.48328	4.27e-08	1.98e-06	1.47303	6.1e-09	2.26e-07
CELF6	3.23267	7.33e-21	8.53e-18	2.96633	2.13e-27	3.54e-24
CEMP1	1.05417	1.57e-09	1.14e-07	0.770492	5.13e-10	2.61e-08
CFP	3.35289	1.02e-44	1.18e-40	2.06449	3.48e-22	2.61e-19
CISH	1.62868	0.00451079	0.0262387	1.85458	0.000388672	0.00288802
CLCF1	1.08829	1.04e-05	0.00019585	0.863516	0.00196649	0.0109642
CLIP4	1.71647	0.00226761	0.0151674	1.09528	1.36e-05	0.000177015
CLTA	0.797628	3.56e-14	8.53e-12	0.700312	5.78e-15	1.01e-12
CLTC	0.64412	4.55e-07	1.45e-05	0.596874	1.9e-06	3.24e-05
CNIH2	0.600051	0.00638012	0.0342977	0.703377	0.00753244	0.0329128
COL24A1	4.46756	1.63e-06	4.17e-05	2.87329	9.49e-06	0.000129756
COL28A1	2.17502	1.81e-06	4.55e-05	1.91293	6.55e-07	1.32e-05
COX7C	0.94234	6.42e-18	3.93e-15	0.944847	1.37e-17	4.38e-15
CRTC1	1.06051	0.000794278	0.00665476	0.67686	0.00542655	0.0252486
CST11	3.07989	0.00211371	0.0143569	2.33721	0.00289952	0.015156
CST3	4.33787	3.16e-05	0.000495499	3.27237	0.00355187	0.0178399
CTSA	1.2952	1.11e-14	3.15e-12	0.98278	7.96e-19	3.14e-16
CTTN	1.63761	6.04e-05	0.000836058	1.28241	1.08e-05	0.000145936
CXCR3	4.65608	6.16e-08	2.71e-06	2.60436	0.00785698	0.0340621
CXCR6	1.29874	0.000142232	0.00168033	1.19455	4.24e-05	0.000455984
CXXC5	1.06863	2.25e-07	8.11e-06	1.09537	0.00595508	0.0272175
CYFIP1	1.02488	0.000667401	0.00580727	0.988689	0.00261992	0.0139326
CYP2B7P1	2.33804	0.000535774	0.00485643	2.97843	3.61e-08	1.07e-06
DCHS1	0.962731	0.000868435	0.00712963	1.48499	2.57e-08	7.87e-07
DGCR11	0.70332	0.000899721	0.00734498	0.940976	1.37e-05	0.000177674
DHCR24	0.646981	3.89e-05	0.00058916	0.896153	3.06e-09	1.27e-07
DLX1	1.21614	0.00356177	0.0217409	1.26755	2.7e-07	6.33e-06
DNAJB1	0.707351	3.44e-08	1.64e-06	0.87809	8.02e-10	3.9e-08
DOLK	1.0588	3.35e-09	2.18e-07	0.984026	6.83e-12	5.54e-10
EGFEM1P	1.28667	0.00696792	0.0367273	1.11917	0.00105723	0.00661659
EIF4E2	0.926757	3.68e-12	5.45e-10	0.80186	3.35e-11	2.37e-09
F13A1	2.15169	1.76e-08	9.18e-07	1.10277	0.000262355	0.00210119
FAM124B	3.35483	0.00696431	0.0367166	2.93299	0.00620152	0.0281832
FAM176B	1.27582	0.000327467	0.00329593	0.754793	0.00301569	0.0156367
FAM180B	1.42272	0.00414601	0.0245217	1.54308	0.000444532	0.00321674
FAM55B	2.19714	0.00841992	0.042585	2.14237	0.00951015	0.0396043
FAM76A	0.585258	5.66e-07	1.72e-05	0.630752	7.73e-07	1.52e-05
FARP1	0.997605	0.00551722	0.0308132	1.16052	0.000118895	0.00109046
FASN	0.762197	0.00178098	0.0125288	0.917509	1.1e-05	0.000147239
FBLN1	1.09537	0.00281849	0.0180723	0.907661	0.0101614	0.0417627
FBXL19-AS1	1.69451	8.8e-07	2.5e-05	0.60794	0.00257707	0.0137361
FKBP4	0.686003	9.79e-05	0.00124041	0.860202	6.62e-06	9.52e-05
FLVCR2	1.10808	0.00109673	0.00856366	1.68975	4.88e-08	1.4e-06
FRMPD1	2.11473	1.72e-15	6.06e-13	1.71813	2.24e-13	2.62e-11
FTL	0.906088	0.000134972	0.00160877	0.86992	2.78e-09	1.17e-07
GCNT3	2.19119	0.000198809	0.00220214	1.60018	0.000937042	0.00598194
GDF11	0.714067	8.54e-07	2.44e-05	0.905694	4.96e-12	4.18e-10
GGA2	0.794468	2.31e-06	5.59e-05	0.705939	1.04e-11	8.21e-10
GJC2	1.11575	0.000180655	0.00203341	1.17676	3.41e-05	0.000377797
GLA	0.596106	0.000671564	0.00583478	0.647219	1.4e-05	0.000180788
GPATCH4	0.983462	2.47e-14	6.24e-12	0.666666	4.63e-07	9.97e-06
GPC5	1.23931	0.00754805	0.0390156	2.00564	1.22e-05	0.000161246
GPR156	1.58757	0.000180708	0.00203341	2.12791	1.36e-10	8.19e-09
GPR17	3.51086	0.00269912	0.0174852	3.21732	0.000659226	0.00447373
GPR183	1.6992	8.55e-07	2.45e-05	0.732081	5.87e-06	8.54e-05
GPR34	2.23917	1.27e-07	4.96e-06	2.54777	5.34e-09	2.02e-07
GPR39	3.10219	6.69e-05	0.000912764	2.60642	0.00698059	0.0309632
GRWD1	0.712375	2.73e-08	1.35e-06	0.82054	2.99e-09	1.25e-07
HAPLN4	1.22043	0.00840502	0.0425466	1.22246	0.000478188	0.00342826
HMGCS1	0.625541	0.00212316	0.0144085	0.847242	0.00026002	0.00208824
HMOX1	1.06884	0.00904568	0.0449001	1.03003	0.00151074	0.0088386
HN1L	0.612271	5.97e-10	4.83e-08	0.812042	3.24e-14	4.83e-12
HS3ST3B1	2.09154	0.00482189	0.0277223	2.25701	0.00117633	0.00722202
HSPA1B	1.09105	3.26e-06	7.46e-05	0.644051	0.0122786	0.0484683
HSPA5	0.793584	2.84e-05	0.000454933	0.795711	8.67e-05	0.000838507
HSPA8	0.692015	0.000273748	0.00283756	1.03254	7.25e-07	1.44e-05
HSPH1	0.721499	2.58e-05	0.000418656	0.916972	7.64e-07	1.51e-05
HTR2B	1.2446	9.68e-06	0.000185286	1.38153	1.91e-08	6.12e-07
HTRA3	3.9721	0.000166112	0.00190533	1.59206	0.0110671	0.0447184
ICOSLG	1.26854	5.14e-06	0.00010813	-0.613936	0.0119545	0.0474869
IFI27	2.08903	4.11e-08	1.92e-06	2.01178	5.15e-07	1.09e-05
IFI30	0.822386	7.02e-06	0.00014101	0.761661	1.03e-05	0.000140351
IL17RE	1.35234	0.00214581	0.014524	1.02208	0.0101841	0.0418338
IL20RB	0.840964	0.000186855	0.00208965	0.756743	0.000489654	0.00349968
IL34	4.27673	1.17e-06	3.15e-05	2.86039	0.00157517	0.00915798
INGX	1.79467	0.006004	0.0328377	1.54567	0.00507226	0.0239345
KCNJ2	1.92476	0.00400698	0.0238755	1.80195	0.00235471	0.0127259
KCNQ1OT1	1.43603	5.14e-05	0.000734345	0.788282	1.16e-05	0.000154929
KCTD3	1.08591	0.00146769	0.0107578	1.04077	1.2e-06	2.21e-05
KIAA0494	0.741162	2.99e-14	7.39e-12	0.596887	3.08e-08	9.27e-07
KIAA0664	0.662031	3.21e-07	1.09e-05	0.67088	8.74e-09	3.08e-07
KIAA1024	0.917898	6.59e-09	3.84e-07	0.946389	5.55e-12	4.63e-10
KIAA1324	2.39515	4.88e-08	2.23e-06	0.972662	1.31e-05	0.000171305
LAMTOR1	0.660212	4.07e-10	3.43e-08	0.80941	2.21e-15	4.21e-13
LILRA6	0.724839	0.00861311	0.0433452	0.653737	0.00555728	0.025723
LINC00162	4.36023	3.39e-10	2.92e-08	2.6068	0.00111813	0.00692284
LINC00163	4.67532	7.76e-12	1.09e-09	2.50503	0.00461684	0.0221505
LINC00235	1.17944	4.21e-05	0.000626716	0.956313	0.000112678	0.00103917
LOC100128239	1.95757	4.49e-05	0.000659214	1.08249	0.00136242	0.00810136
LOC100130855	1.1177	1.03e-07	4.14e-06	1.05217	5.35e-09	2.02e-07
LOC100130894	1.05147	0.000150942	0.00175822	1.06146	9.23e-06	0.000126318
LOC100131234	1.2871	0.000131093	0.00156947	1.22006	0.000103749	0.000969989
LOC100271832	1.42682	0.00671539	0.0357202	1.64781	0.00108816	0.00677007
LOC100505576	1.44205	0.000144256	0.0016982	1.57088	6.36e-06	9.19e-05
LOC100506136	0.845329	0.000195624	0.00217204	0.892526	0.00010502	0.00097998
LOC149086	3.30945	0.00345735	0.0212488	2.5851	0.000188805	0.00158818
LOC284551	4.53863	3.61e-06	8.12e-05	3.61391	3.87e-09	1.54e-07
LOC339529	0.953088	0.000675115	0.00585687	1.1704	0.00103061	0.00649017
LOC388906	0.880574	2.47e-05	0.000404386	0.613979	0.00227458	0.0123561
LOC729178	1.43663	0.00365025	0.022182	1.6602	3.23e-06	5.16e-05
LRRC18	2.07945	1.46e-06	3.81e-05	1.67194	4.02e-05	0.000435671
LRRC4	0.796855	0.000285605	0.0029434	0.609876	0.00118213	0.00724803
LRRD1	1.36818	0.00184578	0.0128989	1.10809	0.00487308	0.0231601
MAN1C1	1.37821	0.00442828	0.0258687	1.2031	0.000134586	0.00120258
MAP1A	1.26433	0.00101927	0.00808251	1.13609	0.000352992	0.00267418
MAP1B	1.17295	0.00107223	0.00842526	1.05146	0.0035668	0.0179012
MAPKBP1	0.870738	1.1e-07	4.36e-06	0.838941	3.77e-13	4.17e-11
MIR17HG	1.19118	2.54e-11	3.1e-09	0.885611	9.92e-08	2.64e-06
MIR22HG	1.657	1.93e-09	1.37e-07	0.850963	0.000163819	0.00141643
MIR3153	1.186	1.08e-06	2.96e-05	0.770365	0.000559674	0.00390307
MIR3176	1.84281	1.54e-10	1.46e-08	1.26756	0.000109071	0.00101113
MIR320E	1.29956	0.00681733	0.0361055	1.63025	0.000189173	0.0015907
MIR4656	1.6984	0.00580363	0.0320129	1.55688	0.00430061	0.0208702
MIR4723	2.07601	0.00340626	0.0209901	1.98238	0.00891982	0.0376723
MLC1	1.33784	9.41e-05	0.00120427	1.41261	1.2e-09	5.55e-08
MSMO1	0.791121	1.15e-05	0.0002116	0.656717	0.00124758	0.00755648
MSTO1	0.660893	9.31e-07	2.61e-05	0.626245	3.83e-06	5.94e-05
MTSS1	0.772609	7.18e-05	0.000962514	0.918618	4.83e-05	0.000511155
MTSS1L	1.83942	2.08e-06	5.09e-05	1.96221	1.7e-05	0.000210756
MTUS1	1.46682	0.00128425	0.00968814	1.68544	0.00127602	0.00767991
MTVR2	1.98183	4.87e-06	0.000103228	1.12203	0.00578282	0.0265765
MYBPC3	1.4873	6.34e-08	2.76e-06	1.05227	3.56e-05	0.000392306
MYD88	0.665693	3.29e-06	7.51e-05	0.935991	6.17e-11	4.05e-09
MYL6	0.670743	2.17e-09	1.49e-07	0.676344	5.51e-10	2.76e-08
MYO7B	2.34899	8.07e-05	0.00106082	1.27351	0.0113237	0.0455418
MYOF	3.31558	0.000426405	0.00406474	1.19519	0.00665093	0.0298004
NBPF10	0.654363	0.00340218	0.0209705	0.726367	4.1e-05	0.000443747
NCKAP1	0.959773	0.0103781	0.0497829	2.34424	1.01e-16	2.65e-14
NEK10	1.19386	0.000123884	0.00150564	0.931195	0.000458384	0.00330361
NOL6	0.70586	1.03e-08	5.73e-07	0.661996	5.29e-08	1.51e-06
NPB	1.13892	0.00185555	0.0129476	1.07154	0.00337949	0.0171407
NPTXR	2.77428	0.00637264	0.0342734	5.79613	1.54e-06	2.71e-05
NRCAM	2.3547	0.000102919	0.00129134	4.22698	9.04e-09	3.18e-07
NRG3	0.970138	0.000693779	0.00598751	1.19247	9e-07	1.72e-05
NTN3	1.53259	7.84e-06	0.000154791	1.28516	8.2e-05	0.000802327
OCRL	0.6052	8.02e-06	0.000157633	0.765588	1.11e-11	8.74e-10
P2RY1	3.30347	0.000346811	0.00345364	3.06241	0.00106352	0.0066488
PDE4B	0.750498	0.000502756	0.00463668	1.19534	3.63e-07	8.14e-06
PDZD11	0.729867	1.52e-07	5.76e-06	0.654196	7.24e-08	1.99e-06
PLAU	0.865025	0.00995067	0.0481727	1.13433	0.00755937	0.0330119
PLD2	0.711578	4.25e-07	1.37e-05	0.604684	4.68e-05	0.000496743
PLEK2	1.75468	0.00054595	0.00493287	1.70365	0.000965243	0.00613335
PLXNB1	1.09674	3.29e-05	0.000511563	0.634733	0.000201658	0.00167448
POLR2L	0.704847	1.66e-08	8.7e-07	0.744642	2.79e-10	1.51e-08
POP1	0.789789	3.4e-05	0.000525167	0.739995	8e-07	1.56e-05
PRDM1	1.66787	0.00024576	0.00259842	2.5052	0.00145345	0.00856378
PRDX1	0.813564	1.71e-06	4.33e-05	0.968902	3.51e-08	1.04e-06
PRKX	0.864375	1.04e-05	0.000195555	0.635309	5.14e-06	7.63e-05
PRR19	0.847895	0.000222927	0.0024096	0.755671	0.000285649	0.00224522
PRSS12	2.24645	0.000148125	0.00173204	1.29017	0.00306644	0.0158327
PSD3	1.5752	0.0102985	0.0495428	0.955627	2.75e-05	0.000314174
PTGER2	2.78995	0.00802364	0.0409279	3.63925	0.0017708	0.0100516
RAG2	2.20629	9.76e-06	0.000186354	2.85754	3.44e-07	7.74e-06
RBM12	0.614538	1.75e-06	4.42e-05	0.730938	3.75e-08	1.11e-06
RBMS3	0.702142	0.00496104	0.0283192	1.1074	0.00731947	0.0321379
RENBP	1.1709	0.000493738	0.00458077	1.29088	5.04e-07	1.07e-05
RHOBTB2	1.11383	2.41e-07	8.6e-06	1.67865	8.83e-06	0.000121706
RNU4ATAC	0.981058	0.00856336	0.0431509	1.28738	0.000567274	0.00394884
RRP9	0.725794	1.96e-07	7.19e-06	0.694797	2.44e-05	0.000285178
RSAD2	2.10015	8.02e-06	0.000157633	3.3504	5.12e-14	7.18e-12
S1PR1	3.15319	5.03e-07	1.56e-05	3.90524	8.62e-06	0.000119518
SCARNA2	2.33709	6.64e-12	9.41e-10	1.74837	1.4e-10	8.39e-09
SEL1L2	3.54213	8.24e-07	2.38e-05	4.29407	4.32e-15	7.78e-13
SEMA4D	0.595628	0.00423666	0.0249879	1.11483	8.59e-08	2.33e-06
SFXN2	0.910076	6.11e-11	6.51e-09	0.696296	2.37e-06	3.92e-05
SH3RF1	0.799056	0.00583869	0.0321377	0.821091	0.0012246	0.00744367
SIGLEC11	2.83218	5.48e-07	1.68e-05	2.8778	1.33e-07	3.42e-06
SIGLEC15	3.5805	4.88e-07	1.53e-05	2.47963	0.000138742	0.00123308
SIGLECP3	1.95197	0.00722191	0.037741	2.82068	0.00978427	0.0404632
SLC12A7	2.82956	1.24e-09	9.33e-08	0.802223	0.000129197	0.00116382
SLC2A6	0.67388	0.000371762	0.00365166	0.650323	2e-08	6.36e-07
SMAD1	-0.880279	0.00815752	0.0414754	2.00424	0.00821424	0.0353166
SNORA10	1.08753	1.16e-07	4.58e-06	0.742188	0.000438839	0.00318545
SNORA13	1.40506	6.96e-06	0.000140084	1.04086	0.000293646	0.00229642
SNORA16A	1.13884	8.11e-08	3.36e-06	0.656191	0.00519883	0.0243843
SNORA21	0.809434	0.000182028	0.0020455	0.592656	0.0029363	0.0153069
SNORA26	1.34295	5.63e-09	3.41e-07	0.586791	0.00396422	0.019523
SNORA27	0.897569	6.69e-05	0.000912601	0.937235	6.77e-07	1.36e-05
SNORA3	1.39626	6.31e-08	2.76e-06	0.824929	0.000513582	0.00363938
SNORA33	1.27497	4.44e-11	4.93e-09	0.839215	1.31e-05	0.000171573
SNORA4	1.13372	3.9e-09	2.49e-07	0.932155	1.06e-08	3.62e-07
SNORA41	1.09767	9.8e-06	0.000186812	0.752639	0.000975873	0.00619243
SNORA44	0.892471	0.000135067	0.00160877	0.667338	0.00698103	0.0309632
SNORA45	1.26345	1.53e-08	8.09e-07	0.841583	0.000234089	0.00190633
SNORA51	1.05693	5.24e-05	0.000747263	0.91838	4.11e-06	6.32e-05
SNORA52	1.32013	6.89e-08	2.95e-06	1.06299	1.77e-06	3.05e-05
SNORA55	1.02217	0.00022935	0.00246099	0.859608	0.000606001	0.00417337
SNORA57	1.43696	4.68e-10	3.9e-08	0.910457	3.52e-05	0.000388627
SNORA5C	1.06212	1.12e-06	3.04e-05	0.700079	0.000393999	0.00292294
SNORA6	0.955583	4.47e-07	1.43e-05	0.813759	1.11e-05	0.000149411
SNORA61	0.904982	2.93e-06	6.83e-05	0.803856	9.68e-05	0.000919857
SNORA62	0.886768	9.3e-06	0.000178804	0.650024	0.000400993	0.00296441
SNORA63	1.07473	6.9e-10	5.45e-08	0.854728	1.19e-08	3.99e-07
SNORA64	1.14095	7.57e-09	4.37e-07	0.869162	2.65e-06	4.33e-05
SNORA66	0.706046	0.00338396	0.0208803	0.625895	0.00828991	0.0355217
SNORA67	0.964015	8.22e-09	4.73e-07	0.624686	0.000139506	0.0012394
SNORA68	1.10974	2.21e-06	5.37e-05	1.05991	1.32e-06	2.39e-05
SNORA70	1.0074	3.74e-09	2.39e-07	0.701947	5.49e-06	8.07e-05
SNORA71B	1.0058	9.23e-05	0.00118652	0.679108	0.00626389	0.0284102
SNORA72	1.05501	1.74e-05	0.000300747	0.895887	1.28e-05	0.000167986
SNORA75	0.816878	0.002026	0.0139116	0.777033	0.00106048	0.00663338
SNORA76	1.02198	0.00140733	0.0104139	0.893936	0.00135779	0.0080759
SNORA81	1.0136	1e-06	2.78e-05	0.788015	1.88e-06	3.21e-05
SNORD100	1.81068	2.93e-13	5.74e-11	1.28065	2.83e-09	1.19e-07
SNORD101	1.79259	1.49e-14	3.93e-12	1.38603	2.61e-10	1.42e-08
SNORD102	1.17724	1.34e-06	3.54e-05	0.856893	4.95e-05	0.00052085
SNORD104	1.01325	9.36e-08	3.79e-06	0.691828	2.95e-05	0.000334628
SNORD110	0.694529	0.000532944	0.00483644	0.886817	1.14e-06	2.12e-05
SNORD12	1.41453	2.9e-07	1e-05	1.23382	3.07e-07	7.04e-06
SNORD12B	1.19597	1.99e-06	4.91e-05	0.799801	0.00118913	0.00728134
SNORD12C	1.62753	3.28e-06	7.49e-05	1.3751	2.31e-06	3.84e-05
SNORD15B	1.39547	8.31e-06	0.000162162	1.33139	4.52e-06	6.84e-05
SNORD16	1.02229	1.2e-06	3.22e-05	0.999739	4.24e-06	6.5e-05
SNORD18A	1.24494	4.09e-06	8.94e-05	1.21287	5.21e-05	0.000545421
SNORD18B	1.09855	1.35e-05	0.000243144	0.75771	0.000578435	0.00401028
SNORD18C	0.684595	0.000242931	0.00258024	0.816886	1.44e-06	2.57e-05
SNORD19	0.782276	0.000265693	0.0027751	0.66349	0.00360559	0.018059
SNORD2	1.20126	2.72e-09	1.81e-07	0.857742	4.65e-07	9.99e-06
SNORD20	1.1837	1.15e-05	0.000211778	0.90987	0.000539426	0.00378788
SNORD21	0.87427	0.000583998	0.00522028	0.717981	0.00121403	0.00739098
SNORD24	1.10875	4.71e-06	0.000100121	0.695477	0.00120699	0.00735587
SNORD26	1.12895	6.7e-06	0.00013616	1.08667	8.72e-09	3.08e-07
SNORD27	1.07624	1.45e-06	3.78e-05	0.996642	7.14e-08	1.97e-06
SNORD28	0.990403	8.82e-05	0.00114429	1.00564	1.84e-06	3.16e-05
SNORD29	1.00321	3.62e-06	8.12e-05	0.987105	3.81e-08	1.12e-06
SNORD30	1.23502	1.56e-06	4.01e-05	1.21715	2.02e-09	8.83e-08
SNORD31	0.604064	0.0048209	0.0277223	0.731186	8.8e-06	0.000121585
SNORD32A	1.00266	3.13e-07	1.07e-05	0.753154	2e-05	0.000240119
SNORD33	1.43345	1.47e-08	7.81e-07	1.04023	5.44e-05	0.000564072
SNORD34	1.35428	2.37e-09	1.61e-07	1.19083	1.88e-09	8.3e-08
SNORD35A	1.31315	1.34e-08	7.22e-07	0.958126	2.46e-06	4.06e-05
SNORD36A	0.703496	8.22e-06	0.00016086	0.680994	1.5e-05	0.000190073
SNORD36B	1.21502	8.95e-08	3.66e-06	1.06029	9.71e-07	1.84e-05
SNORD36C	0.951856	4.22e-08	1.97e-06	0.73254	2.89e-05	0.000328043
SNORD38B	1.07355	2.54e-06	6.05e-05	0.616768	0.0037774	0.018774
SNORD42B	0.818463	0.00140232	0.0103934	0.596921	0.00825501	0.0354439
SNORD43	1.36852	0.000130323	0.00156347	1.11811	0.00310369	0.0159683
SNORD46	1.2033	3.32e-05	0.000514223	0.705519	0.0116904	0.0467095
SNORD4A	1.15569	7.82e-08	3.27e-06	0.864821	2.26e-05	0.000267136
SNORD4B	1.55341	5.21e-07	1.61e-05	1.17941	8.82e-06	0.000121675
SNORD50A	1.34451	1.18e-06	3.19e-05	0.938588	0.000200159	0.0016658
SNORD50B	1.19194	2.94e-07	1.01e-05	0.631048	0.00830905	0.035584
SNORD51	1.35016	5.12e-06	0.000107729	0.881238	0.00148776	0.00873055
SNORD54	1.27815	2.76e-07	9.62e-06	1.03245	2.01e-06	3.4e-05
SNORD55	1.03395	0.000112239	0.0013888	0.819569	0.000873292	0.00564629
SNORD56	0.851911	9.18e-05	0.00118004	0.70393	0.000288632	0.00226407
SNORD57	1.16027	8.88e-08	3.63e-06	0.988396	7.74e-07	1.52e-05
SNORD58A	1.00949	3.62e-06	8.12e-05	0.637775	0.00118469	0.00725801
SNORD58C	0.928783	3.6e-05	0.000551881	0.64777	0.00120898	0.00736412
SNORD60	1.35902	1.43e-06	3.73e-05	0.894473	0.000220968	0.00181089
SNORD74	1.18522	6.73e-05	0.000916442	0.992996	2.15e-05	0.000255377
SNORD75	1.55664	3.72e-07	1.23e-05	1.13536	2.51e-06	4.13e-05
SNORD77	0.917185	4.08e-05	0.000609842	0.627115	0.00188239	0.0105816
SNORD78	1.36732	2.65e-09	1.77e-07	0.885518	7.36e-06	0.000103978
SNORD79	1.00978	6.08e-09	3.61e-07	0.589218	0.000168026	0.00144315
SNORD81	1.07076	5.41e-07	1.66e-05	0.710302	0.000165112	0.00142496
SNORD82	1.94998	0.00335053	0.020707	1.28141	0.00565305	0.0260884
SNORD83A	1.08724	7.97e-06	0.00015698	1.08751	2.25e-07	5.4e-06
SNORD83B	1.04502	9.28e-07	2.61e-05	0.874289	5.94e-05	0.000609329
SNORD88A	1.33729	0.000253041	0.00266088	0.944837	0.0095178	0.0396291
SNORD88B	1.01355	2.29e-05	0.000377744	0.877155	0.000132534	0.00118836
SNORD92	3.73685	7.7e-05	0.00102243	2.76858	0.0046072	0.022118
SNORD99	1.80077	1.42e-10	1.36e-08	1.33336	1.79e-05	0.000219631
SPTLC3	3.39714	0.00158095	0.0113525	2.34803	0.00389577	0.0192716
SRRT	0.655108	5.13e-09	3.14e-07	0.715265	1.88e-11	1.39e-09
SSPN	2.41754	0.000813837	0.00678684	2.49877	0.00105054	0.00659065
ST3GAL5	1.06009	0.00163135	0.0116347	1.27846	6.16e-05	0.000627293
ST7-AS1	0.992	0.00997592	0.0482605	1.13457	0.000455126	0.00328522
ST8SIA5	0.995502	0.00160278	0.0114766	1.35411	1.61e-06	2.82e-05
TAF7L	1.69924	0.000352139	0.00350095	1.43527	0.00217422	0.0118999
TBC1D9	2.29551	0.00231886	0.0154436	3.47792	7.01e-05	0.000701559
TCL1A	0.719266	0.000436443	0.00414344	1.3888	1.44e-09	6.52e-08
TMED9	0.683338	6.68e-07	1.98e-05	0.824329	1.2e-09	5.55e-08
TMPRSS2	1.28816	0.00371279	0.0224447	2.21067	4.72e-09	1.83e-07
TREX1	0.735831	0.000203096	0.00224005	1.0963	7.45e-11	4.8e-09
TRIM17	1.06897	5.73e-05	0.000800647	0.858115	0.0006217	0.00426577
TUBA8	0.844701	2.98e-05	0.00047108	0.681475	0.000387945	0.00288567
TUBB2C	0.683777	2.2e-05	0.000367805	0.929648	2.94e-10	1.58e-08
TULP3	1.18388	2.9e-11	3.43e-09	1.2211	2.96e-21	1.97e-18
UBAP2L	0.59324	8.79e-10	6.81e-08	0.80223	9.65e-17	2.55e-14
UPB1	1.08593	0.00125195	0.00949682	0.897992	0.010931	0.0443151
URB2	0.623491	1.31e-08	7.07e-07	0.653204	4.84e-08	1.39e-06
ZBP1	1.33802	0.00188392	0.0131102	1.66841	1.41e-06	2.53e-05
ZDHHC14	0.727642	9.47e-05	0.00121061	1.60855	4.79e-08	1.38e-06
ZNF565	1.63957	3.33e-11	3.83e-09	0.819494	1.48e-06	2.63e-05
ZNF664-FAM101A	2.1263	0.00232305	0.0154671	2.48494	0.000511415	0.00362844
